# Supplementary material for: 1,1′-Bis(3-methyl-3-phenyl­cyclo­but­yl)-2,2′-(aza­nedi­yl)diethanol
Source: Acta Crystallogr Sect E Struct Rep Online. 2012 Mar 14;68(Pt 4):o1052. doi: 10.1107/S1600536812010203 (PMC3344013; doi:10.1107/S1600536812010203)
Supplement: Supplementary file 1 [file e-68-o1052-sup1.cif]

##############################################################################
#                                                                            #
# This CIF contains the data in a paper accepted for publication in          #
# Acta Crystallographica Section E. It conforms to the requirements of       #
# Notes for Authors for Acta Crystallographica Section E, and has been       #
# peer reviewed under the auspices of the IUCr Commission on Journals.       #
#                                                                            #
# Full details of the Crystallographic Information File format               #
# are given in the paper "The Crystallographic Information File (CIF):       #
# a New Standard Archive File for Crystallography" by S. R. Hall, F. H.      #
# Allen and I. D. Brown [Acta Cryst. (1991), A47, 655-685].                  #
#                                                                            #
# The current version of the core CIF dictionary is obtainable from          #
# ftp://ftp.iucr.org/pub/cif_core.dic.                                       #
#                                                                            #
# Software is freely available for graphical display of the structure(s)     #
# in this CIF. For information consult the CIF software page                 #
# http://www.iucr.org/resources/cif/software.                                #
#                                                                            #
# This file may be used for bona fide research purposes within the           #
# scientific community so long as proper attribution is given to the journal # 
# article from which it was obtained.                                        #
#                                                                            #
##############################################################################
data_global
_audit_creation_method     SHELXL-97
_journal_date_recd_electronic     2012-02-24
_journal_date_accepted     2012-03-07
_journal_name_full     'Acta Crystallographica, Section E'
_journal_year     2012
_journal_volume     68
_journal_issue      4
_journal_page_first     o1052
_journal_page_last     o1052
_journal_paper_category     QO
_journal_paper_doi     10.1107/S1600536812010203
_journal_coeditor_code     SJ5204
_publ_contact_author
;
     '\,Sen, Fatih'
     Kilis 7 Aral\?ik University
     Arts and Sciences Faculty
     Department of Physics
     79000-Kilis
     Turkey
;
_publ_contact_author_email     fatihsen55@gmail.com
_publ_contact_author_fax     ?
_publ_contact_author_phone     ?
_publ_section_title
;
1,1'-Bis(3-methyl-3-phenylcyclobutyl)-2,2'-(azanediyl)diethanol
;
loop_
    _publ_author_name
    _publ_author_address
    '\,Sen, Fatih'
;    Kilis 7 Aral\?ik University
     Vocational High School of Health Services
     Department of Physics
     79000 Kilis
     Turkey
;
    'Din\,cer, Muharrem'
;    Ondokuz May\?is University
     Arts and Sciences Faculty
     Department of Physics
     55139 Samsun
     Turkey
;
    '\,Cukuroval\?i, Alaaddin'
;    F\?irat University
     Sciences Faculty
     Department of Chemistry
     23119 Elaz\?i\(g
     Turkey
;
    'Y\?ilmaz, Ibrahim'
;    Karamano\(glu Mehmetbey University
     Faculty of Science
     Department of Chemistry
     70200 Karaman
     Turkey
;
_chemical_name_systematic     ?
data_I
_audit_creation_method     SHELXL-97
_chemical_name_systematic
;
1,1'-Bis(3-methyl-3-phenylcyclobutyl)-2,2'-(azanediyl)diethanol
;
_chemical_name_common     ?
_chemical_formula_moiety     'C26 H35 N O2'
_chemical_formula_sum     'C26 H35 N O2'
_chemical_formula_iupac     'C26 H35 N O2'
_chemical_formula_weight     393.55
_chemical_melting_point     ?
_symmetry_cell_setting     monoclinic
_symmetry_space_group_name_H-M     'P 21/c'
_symmetry_space_group_name_Hall     '-P 2ybc'
loop_
    _symmetry_equiv_pos_as_xyz
    'x, y, z'
    '-x, y+1/2, -z+1/2'
    '-x, -y, -z'
    'x, -y-1/2, z-1/2'
_cell_length_a     6.2156(4)
_cell_length_b     33.2505(15)
_cell_length_c     12.1792(8)
_cell_angle_alpha     90.00
_cell_angle_beta     110.656(5)
_cell_angle_gamma     90.00
_cell_volume     2355.3(2)
_cell_formula_units_Z     4
_cell_measurement_reflns_used     18482
_cell_measurement_theta_min     1.22
_cell_measurement_theta_max     26.68
_cell_measurement_temperature     296
_exptl_crystal_description     'plate'
_exptl_crystal_colour     'colourless'
_exptl_crystal_size_max     0.630
_exptl_crystal_size_mid     0.343
_exptl_crystal_size_min     0.090
_exptl_crystal_density_diffrn     1.110
_exptl_crystal_density_meas     ?
_exptl_crystal_density_method     'not measured'
_exptl_crystal_F_000     856
_exptl_absorpt_coefficient_mu     0.069
_exptl_absorpt_correction_type     integration
_exptl_absorpt_process_details     '(X-RED32; Stoe & Cie, 2002)'
_exptl_absorpt_correction_T_min     0.9665
_exptl_absorpt_correction_T_max     0.9943
_exptl_special_details
;
IR (KBr, \n cm-1): 3416 (--OH), 3288 (--NH--), 3089--3024 (aromatics),
2960--2858 (aliphatics), 1497 (C---N), 1113 (C---O), ^1^H NMR (CDCl~3~, TMS,
\d p.p.m.): 1.46 (s, 6H,--CH~3~), 2.08 (d,<i>j</i> = 8.8 Hz, 4H, CH~2~-- in
cyclobutane ring), 2.21 (d, <i>j</i> = 8.4 Hz, 4H, --CH~2~-- in cyclobutane
ring), 2.32--2.42 (m, 4H, CH2-), 2.59 (dd, <i>j</i>=12.0 Hz, 2H, >CH--), 3.15
(brs, 3H, --OH plus --NH--),3.50 (quint, <i>j~1~</i>=7.4 Hz, <i>j~2~</i>=2.4
Hz, 2H, >CH--, in cyclobutane), 7.13--7.20 (m, 6H, aromatics), 7.29--7.33 (m,
4H, aromatics). ^13^C NMR (CDCl~3~, TMS, \d p.p.m.): 152.47, 128.20, 125.26,
124.66, 74.27, 53.20, 38.77, 36.80, 36.14, 33.15, 30.70.
;
_diffrn_ambient_temperature     296
_diffrn_radiation_type     MoK\a
_diffrn_radiation_wavelength     0.71073
_diffrn_radiation_source     'fine-focus sealed tube'
_diffrn_radiation_monochromator     graphite
_diffrn_measurement_device_type     'Stoe IPDS 2'
_diffrn_measurement_device     '2-circle goniometer'
_diffrn_measurement_method     'rotation method'
_diffrn_detector_area_resol_mean     6.67
_diffrn_reflns_number     26921
_diffrn_reflns_av_R_equivalents     0.1054
_diffrn_reflns_av_sigmaI/netI     0.0917
_diffrn_reflns_theta_min     1.22
_diffrn_reflns_theta_max     26.27
_diffrn_reflns_theta_full     26.27
_diffrn_measured_fraction_theta_max     0.993
_diffrn_measured_fraction_theta_full     0.993
_diffrn_reflns_limit_h_min     -7
_diffrn_reflns_limit_h_max     7
_diffrn_reflns_limit_k_min     -41
_diffrn_reflns_limit_k_max     41
_diffrn_reflns_limit_l_min     -15
_diffrn_reflns_limit_l_max     15
_diffrn_standards_number     0
_diffrn_standards_interval_count     ?
_diffrn_standards_interval_time     ?
_diffrn_standards_decay_%     ?
_refine_special_details
;
Refinement of <i>F</i>^2^ against ALL reflections. The weighted <i>R</i>-factor
<i>wR</i> and goodness of fit <i>S</i> are based on <i>F</i>^2^, conventional
<i>R</i>-factors <i>R</i> are based on <i>F</i>, with <i>F</i> set to zero for
negative <i>F</i>^2^. The threshold expression of <i>F</i>^2^ >
\s(<i>F</i>^2^) is used only for calculating <i>R</i>-factors(gt) <i>etc</i>.
and is not relevant to the choice of reflections for refinement.
<i>R</i>-factors based on <i>F</i>^2^ are statistically about twice as large
as those based on <i>F</i>, and <i>R</i>- factors based on ALL data will be
even larger.
;
_reflns_number_total     4737
_reflns_number_gt     1740
_reflns_threshold_expression     I>2\s(I)
_refine_ls_structure_factor_coef     Fsqd
_refine_ls_matrix_type     full
_refine_ls_R_factor_all     0.2068
_refine_ls_R_factor_gt     0.0675
_refine_ls_wR_factor_gt     0.1274
_refine_ls_wR_factor_ref     0.1725
_refine_ls_goodness_of_fit_ref     0.949
_refine_ls_restrained_S_all     0.953
_refine_ls_number_reflns     4737
_refine_ls_number_parameters     271
_refine_ls_number_restraints     2
_refine_ls_hydrogen_treatment     mixed
_refine_ls_weighting_scheme     calc
_refine_ls_weighting_details
                 'calc w=1/[\s^2^(Fo^2^)+(0.0627P)^2^] where P=(Fo^2^+2Fc^2^)/3'
_atom_sites_solution_hydrogens     geom
_atom_sites_solution_primary     direct
_atom_sites_solution_secondary     difmap
_refine_ls_shift/su_max     0.000
_refine_ls_shift/su_mean     0.000
_refine_diff_density_max     0.290
_refine_diff_density_min     -0.131
_refine_ls_extinction_method     none
_refine_ls_extinction_coef     ?
loop_
    _atom_type_symbol
    _atom_type_description
    _atom_type_scat_dispersion_real
    _atom_type_scat_dispersion_imag
    _atom_type_scat_source
    'C' 'C' 0.0033 0.0016
                         'International Tables Vol C Tables 4.2.6.8 and 6.1.1.4'
    'H' 'H' 0.0000 0.0000
                         'International Tables Vol C Tables 4.2.6.8 and 6.1.1.4'
    'O' 'O' 0.0106 0.0060
                         'International Tables Vol C Tables 4.2.6.8 and 6.1.1.4'
    'N' 'N' 0.0061 0.0033
                         'International Tables Vol C Tables 4.2.6.8 and 6.1.1.4'
_computing_data_collection     'X-AREA (Stoe & Cie, 2002)'
_computing_cell_refinement     'X-AREA (Stoe & Cie, 2002)'
_computing_data_reduction     'X-RED32 (Stoe & Cie, 2002)'
_computing_structure_solution     'SHELXS97 (Sheldrick, 2008)'
_computing_structure_refinement     'SHELXL97 (Sheldrick, 2008)'
_computing_molecular_graphics     'ORTEP-3 for Windows (Farrugia, 1997)'
_computing_publication_material
                                'WinGX (Farrugia, 1999) and PLATON (Spek, 2009)'
loop_
    _atom_site_type_symbol
    _atom_site_label
    _atom_site_fract_x
    _atom_site_fract_y
    _atom_site_fract_z
    _atom_site_U_iso_or_equiv
    _atom_site_adp_type
    _atom_site_calc_flag
    _atom_site_refinement_flags
    _atom_site_occupancy
    _atom_site_symmetry_multiplicity
    _atom_site_disorder_assembly
    _atom_site_disorder_group
    C C1 0.8359(8) 0.20105(13) -0.1639(4) 0.1058(13) Uani d . 1 1 . .
    H H1 0.7569 0.2015 -0.1117 0.127 Uiso calc R 1 1 . .
    C C2 0.7425(10) 0.21975(15) -0.2715(6) 0.140(2) Uani d . 1 1 . .
    H H2 0.6004 0.2324 -0.2916 0.168 Uiso calc R 1 1 . .
    C C3 0.8559(17) 0.2198(2) -0.3480(6) 0.165(3) Uani d . 1 1 . .
    H H3 0.7941 0.2330 -0.4196 0.198 Uiso calc R 1 1 . .
    C C4 1.0599(15) 0.2005(2) -0.3198(6) 0.154(2) Uani d . 1 1 . .
    H H4 1.1362 0.1997 -0.3731 0.184 Uiso calc R 1 1 . .
    C C5 1.1544(9) 0.18199(13) -0.2128(4) 0.1127(15) Uani d . 1 1 . .
    H H5 1.2963 0.1693 -0.1942 0.135 Uiso calc R 1 1 . .
    C C6 1.0466(8) 0.18161(11) -0.1327(4) 0.0830(11) Uani d . 1 1 . .
    C C7 1.1539(6) 0.16222(10) -0.0146(3) 0.0773(10) Uani d . 1 1 . .
    C C8 1.2839(6) 0.12244(11) -0.0088(4) 0.0976(12) Uani d . 1 1 . .
    H H8A 1.2404 0.1085 -0.0833 0.117 Uiso calc R 1 1 . .
    H H8B 1.4496 0.1251 0.0261 0.117 Uiso calc R 1 1 . .
    C C9 1.1733(6) 0.10506(11) 0.0749(3) 0.0848(11) Uani d . 1 1 . .
    H H9 1.2729 0.1100 0.1563 0.102 Uiso calc R 1 1 . .
    C C10 0.9910(6) 0.13874(10) 0.0332(3) 0.0834(10) Uani d . 1 1 . .
    H H10A 0.8492 0.1302 -0.0272 0.100 Uiso calc R 1 1 . .
    H H10B 0.9604 0.1523 0.0966 0.100 Uiso calc R 1 1 . .
    C C11 1.3001(7) 0.19339(12) 0.0741(4) 0.1111(14) Uani d . 1 1 . .
    H H11A 1.3692 0.1809 0.1495 0.167 Uiso calc R 1 1 . .
    H H11B 1.2038 0.2152 0.0803 0.167 Uiso calc R 1 1 . .
    H H11C 1.4183 0.2035 0.0479 0.167 Uiso calc R 1 1 . .
    C C12 1.0931(6) 0.06167(11) 0.0605(3) 0.0784(10) Uani d . 1 1 . .
    H H12 1.2276 0.0441 0.0781 0.094 Uiso calc R 1 1 . .
    C C13 0.9725(6) 0.05249(11) 0.1454(3) 0.0858(11) Uani d . 1 1 . .
    H H13A 1.0804 0.0563 0.2246 0.103 Uiso calc R 1 1 . .
    H H13B 0.8486 0.0717 0.1329 0.103 Uiso calc R 1 1 . .
    C C14 0.7920(6) 0.00309(10) 0.2295(3) 0.0822(10) Uani d . 1 1 . .
    H H14A 0.6836 0.0239 0.2311 0.099 Uiso calc R 1 1 . .
    H H14B 0.9194 0.0039 0.3038 0.099 Uiso calc R 1 1 . .
    C C15 0.6758(6) -0.03736(10) 0.2161(3) 0.0742(10) Uani d . 1 1 . .
    H H15 0.7914 -0.0581 0.2221 0.089 Uiso calc R 1 1 . .
    C C16 0.5795(5) -0.04484(10) 0.3104(3) 0.0694(9) Uani d . 1 1 . .
    H H16 0.4640 -0.0244 0.3076 0.083 Uiso calc R 1 1 . .
    C C17 0.7514(5) -0.04950(9) 0.4367(3) 0.0697(9) Uani d . 1 1 . .
    H H17A 0.9025 -0.0585 0.4407 0.084 Uiso calc R 1 1 . .
    H H17B 0.7628 -0.0258 0.4849 0.084 Uiso calc R 1 1 . .
    C C18 0.6036(5) -0.08305(9) 0.4600(3) 0.0644(9) Uani d . 1 1 . .
    C C19 0.4902(6) -0.08705(11) 0.3251(3) 0.0842(11) Uani d . 1 1 . .
    H H19A 0.5548 -0.1084 0.2922 0.101 Uiso calc R 1 1 . .
    H H19B 0.3239 -0.0889 0.2977 0.101 Uiso calc R 1 1 . .
    C C20 0.4371(6) -0.06601(13) 0.5146(4) 0.1093(14) Uani d . 1 1 . .
    H H20A 0.3630 -0.0426 0.4716 0.164 Uiso calc R 1 1 . .
    H H20B 0.5200 -0.0588 0.5947 0.164 Uiso calc R 1 1 . .
    H H20C 0.3233 -0.0859 0.5117 0.164 Uiso calc R 1 1 . .
    C C21 0.7205(7) -0.11958(11) 0.5263(3) 0.0751(10) Uani d . 1 1 . .
    C C22 0.9511(7) -0.11942(13) 0.5945(3) 0.0999(13) Uani d . 1 1 . .
    H H22 1.0387 -0.0963 0.6001 0.120 Uiso calc R 1 1 . .
    C C23 1.0512(11) -0.1540(2) 0.6546(5) 0.157(3) Uani d . 1 1 . .
    H H23 1.2071 -0.1538 0.6996 0.189 Uiso calc R 1 1 . .
    C C24 0.9279(19) -0.1881(2) 0.6496(6) 0.183(4) Uani d . 1 1 . .
    H H24 0.9979 -0.2111 0.6898 0.220 Uiso calc R 1 1 . .
    C C25 0.6985(17) -0.18775(16) 0.5840(6) 0.176(3) Uani d . 1 1 . .
    H H25 0.6107 -0.2106 0.5813 0.211 Uiso calc R 1 1 . .
    C C26 0.5959(9) -0.15427(13) 0.5223(4) 0.1241(16) Uani d . 1 1 . .
    H H26 0.4402 -0.1549 0.4771 0.149 Uiso calc R 1 1 . .
    O O1 0.9385(4) 0.05398(7) -0.0596(2) 0.0841(7) Uani d D 1 1 . .
    O O2 0.5073(4) -0.03918(9) 0.1009(2) 0.1019(9) Uani d D 1 1 . .
    N N1 0.8774(5) 0.01166(9) 0.1352(2) 0.0789(9) Uani d . 1 1 . .
    H H1N 0.761(6) 0.0091(10) 0.070(3) 0.095 Uiso d . 1 1 . .
    H H1O 0.986(6) 0.0304(9) -0.092(3) 0.118 Uiso d D 1 1 . .
    H H2O 0.371(5) -0.0403(12) 0.117(3) 0.118 Uiso d D 1 1 . .
loop_
    _atom_site_aniso_label
    _atom_site_aniso_U_11
    _atom_site_aniso_U_22
    _atom_site_aniso_U_33
    _atom_site_aniso_U_12
    _atom_site_aniso_U_13
    _atom_site_aniso_U_23
    C1 0.107(3) 0.084(3) 0.123(4) -0.010(3) 0.037(3) 0.009(3)
    C2 0.137(5) 0.099(4) 0.146(5) -0.023(3) 0.001(4) 0.037(4)
    C3 0.227(9) 0.115(5) 0.110(5) -0.072(5) 0.006(6) 0.025(4)
    C4 0.230(8) 0.134(5) 0.105(5) -0.055(5) 0.069(5) -0.001(4)
    C5 0.148(4) 0.100(3) 0.105(4) -0.019(3) 0.064(4) 0.001(3)
    C6 0.099(3) 0.063(2) 0.092(3) -0.022(2) 0.041(3) -0.010(2)
    C7 0.079(2) 0.067(2) 0.090(3) -0.019(2) 0.035(2) -0.009(2)
    C8 0.083(2) 0.082(3) 0.139(4) -0.001(2) 0.053(3) 0.010(2)
    C9 0.075(2) 0.081(3) 0.090(3) -0.013(2) 0.019(2) 0.007(2)
    C10 0.084(2) 0.081(2) 0.091(3) 0.000(2) 0.038(2) 0.000(2)
    C11 0.117(3) 0.099(3) 0.105(3) -0.027(3) 0.026(3) -0.011(3)
    C12 0.069(2) 0.085(3) 0.071(2) -0.0025(19) 0.012(2) 0.011(2)
    C13 0.092(2) 0.079(3) 0.078(2) -0.010(2) 0.020(2) 0.011(2)
    C14 0.093(3) 0.080(3) 0.065(2) -0.006(2) 0.018(2) 0.0078(19)
    C15 0.073(2) 0.081(3) 0.055(2) -0.0028(19) 0.0054(19) 0.0093(18)
    C16 0.0628(19) 0.069(2) 0.071(2) 0.0057(17) 0.0173(18) 0.0129(18)
    C17 0.071(2) 0.072(2) 0.061(2) -0.0004(17) 0.0162(18) 0.0022(17)
    C18 0.0564(19) 0.070(2) 0.068(2) 0.0012(17) 0.0227(17) 0.0045(18)
    C19 0.075(2) 0.090(3) 0.073(2) -0.0131(19) 0.0066(19) 0.007(2)
    C20 0.093(3) 0.119(3) 0.131(4) 0.022(2) 0.060(3) 0.025(3)
    C21 0.096(3) 0.069(2) 0.063(2) 0.011(2) 0.031(2) 0.0043(18)
    C22 0.097(3) 0.122(3) 0.084(3) 0.038(3) 0.036(2) 0.034(3)
    C23 0.173(5) 0.194(7) 0.118(4) 0.101(6) 0.068(4) 0.074(5)
    C24 0.317(12) 0.146(6) 0.104(5) 0.133(8) 0.096(6) 0.065(5)
    C25 0.327(10) 0.069(4) 0.123(5) 0.001(5) 0.069(6) 0.023(3)
    C26 0.172(4) 0.077(3) 0.107(3) -0.017(3) 0.030(3) 0.012(3)
    O1 0.0786(15) 0.0864(17) 0.0791(17) 0.0006(13) 0.0177(13) 0.0055(14)
    O2 0.0920(18) 0.128(2) 0.0659(16) -0.0200(17) 0.0035(15) 0.0200(15)
    N1 0.090(2) 0.084(2) 0.0557(18) -0.0114(18) 0.0164(15) 0.0083(16)
_geom_special_details
;
All e.s.d.'s (except the e.s.d. in the dihedral angle between two l.s. planes)
are estimated using the full covariance matrix. The cell e.s.d.'s are taken
into account individually in the estimation of e.s.d.'s in distances, angles
and torsion angles; correlations between e.s.d.'s in cell parameters are only
used when they are defined by crystal symmetry. An approximate (isotropic)
treatment of cell e.s.d.'s is used for estimating e.s.d.'s involving l.s.
planes.
;
loop_
    _geom_bond_atom_site_label_1
    _geom_bond_atom_site_label_2
    _geom_bond_site_symmetry_2
    _geom_bond_distance
    _geom_bond_publ_flag
    C1 C2 . 1.381(6) ?
    C1 C6 . 1.388(5) ?
    C1 H1 . 0.9300 ?
    C2 C3 . 1.352(9) ?
    C2 H2 . 0.9300 ?
    C3 C4 . 1.353(8) ?
    C3 H3 . 0.9300 ?
    C4 C5 . 1.372(7) ?
    C4 H4 . 0.9300 ?
    C5 C6 . 1.365(5) ?
    C5 H5 . 0.9300 ?
    C6 C7 . 1.500(5) ?
    C7 C8 . 1.538(5) ?
    C7 C11 . 1.541(4) ?
    C7 C10 . 1.546(4) ?
    C8 C9 . 1.529(5) ?
    C8 H8A . 0.9700 ?
    C8 H8B . 0.9700 ?
    C9 C12 . 1.516(5) ?
    C9 C10 . 1.546(4) ?
    C9 H9 . 0.9800 ?
    C10 H10A . 0.9700 ?
    C10 H10B . 0.9700 ?
    C11 H11A . 0.9600 ?
    C11 H11B . 0.9600 ?
    C11 H11C . 0.9600 ?
    C12 O1 . 1.462(4) ?
    C12 C13 . 1.506(5) ?
    C12 H12 . 0.9800 ?
    C13 N1 . 1.469(4) ?
    C13 H13A . 0.9700 ?
    C13 H13B . 0.9700 ?
    C14 N1 . 1.453(4) ?
    C14 C15 . 1.508(4) ?
    C14 H14A . 0.9700 ?
    C14 H14B . 0.9700 ?
    C15 O2 . 1.426(3) ?
    C15 C16 . 1.491(4) ?
    C15 H15 . 0.9800 ?
    C16 C17 . 1.540(4) ?
    C16 C19 . 1.543(4) ?
    C16 H16 . 0.9800 ?
    C17 C18 . 1.534(4) ?
    C17 H17A . 0.9700 ?
    C17 H17B . 0.9700 ?
    C18 C21 . 1.497(4) ?
    C18 C20 . 1.523(4) ?
    C18 C19 . 1.548(4) ?
    C19 H19A . 0.9700 ?
    C19 H19B . 0.9700 ?
    C20 H20A . 0.9600 ?
    C20 H20B . 0.9600 ?
    C20 H20C . 0.9600 ?
    C21 C22 . 1.380(4) ?
    C21 C26 . 1.380(5) ?
    C22 C23 . 1.387(6) ?
    C22 H22 . 0.9300 ?
    C23 C24 . 1.358(9) ?
    C23 H23 . 0.9300 ?
    C24 C25 . 1.367(9) ?
    C24 H24 . 0.9300 ?
    C25 C26 . 1.368(7) ?
    C25 H25 . 0.9300 ?
    C26 H26 . 0.9300 ?
    O1 H1O . 0.97(2) ?
    O2 H2O . 0.93(2) ?
    N1 H1N . 0.87(3) ?
loop_
    _geom_angle_atom_site_label_1
    _geom_angle_atom_site_label_2
    _geom_angle_atom_site_label_3
    _geom_angle_site_symmetry_1
    _geom_angle_site_symmetry_3
    _geom_angle
    _geom_angle_publ_flag
    C2 C1 C6 . . 120.6(5) ?
    C2 C1 H1 . . 119.7 ?
    C6 C1 H1 . . 119.7 ?
    C3 C2 C1 . . 120.6(7) ?
    C3 C2 H2 . . 119.7 ?
    C1 C2 H2 . . 119.7 ?
    C2 C3 C4 . . 119.6(8) ?
    C2 C3 H3 . . 120.2 ?
    C4 C3 H3 . . 120.2 ?
    C3 C4 C5 . . 120.2(7) ?
    C3 C4 H4 . . 119.9 ?
    C5 C4 H4 . . 119.9 ?
    C6 C5 C4 . . 122.0(5) ?
    C6 C5 H5 . . 119.0 ?
    C4 C5 H5 . . 119.0 ?
    C5 C6 C1 . . 117.0(4) ?
    C5 C6 C7 . . 121.7(4) ?
    C1 C6 C7 . . 121.3(4) ?
    C6 C7 C8 . . 117.5(3) ?
    C6 C7 C11 . . 109.6(3) ?
    C8 C7 C11 . . 112.1(3) ?
    C6 C7 C10 . . 116.7(3) ?
    C8 C7 C10 . . 87.2(3) ?
    C11 C7 C10 . . 112.2(3) ?
    C9 C8 C7 . . 90.2(3) ?
    C9 C8 H8A . . 113.6 ?
    C7 C8 H8A . . 113.6 ?
    C9 C8 H8B . . 113.6 ?
    C7 C8 H8B . . 113.6 ?
    H8A C8 H8B . . 110.9 ?
    C12 C9 C8 . . 119.3(3) ?
    C12 C9 C10 . . 118.6(3) ?
    C8 C9 C10 . . 87.5(3) ?
    C12 C9 H9 . . 109.9 ?
    C8 C9 H9 . . 109.9 ?
    C10 C9 H9 . . 109.9 ?
    C7 C10 C9 . . 89.3(3) ?
    C7 C10 H10A . . 113.8 ?
    C9 C10 H10A . . 113.8 ?
    C7 C10 H10B . . 113.8 ?
    C9 C10 H10B . . 113.8 ?
    H10A C10 H10B . . 111.0 ?
    C7 C11 H11A . . 109.5 ?
    C7 C11 H11B . . 109.5 ?
    H11A C11 H11B . . 109.5 ?
    C7 C11 H11C . . 109.5 ?
    H11A C11 H11C . . 109.5 ?
    H11B C11 H11C . . 109.5 ?
    O1 C12 C13 . . 109.9(3) ?
    O1 C12 C9 . . 110.8(3) ?
    C13 C12 C9 . . 109.7(3) ?
    O1 C12 H12 . . 108.8 ?
    C13 C12 H12 . . 108.8 ?
    C9 C12 H12 . . 108.8 ?
    N1 C13 C12 . . 114.4(3) ?
    N1 C13 H13A . . 108.7 ?
    C12 C13 H13A . . 108.7 ?
    N1 C13 H13B . . 108.7 ?
    C12 C13 H13B . . 108.7 ?
    H13A C13 H13B . . 107.6 ?
    N1 C14 C15 . . 112.6(3) ?
    N1 C14 H14A . . 109.1 ?
    C15 C14 H14A . . 109.1 ?
    N1 C14 H14B . . 109.1 ?
    C15 C14 H14B . . 109.1 ?
    H14A C14 H14B . . 107.8 ?
    O2 C15 C16 . . 113.3(3) ?
    O2 C15 C14 . . 107.6(3) ?
    C16 C15 C14 . . 111.9(3) ?
    O2 C15 H15 . . 108.0 ?
    C16 C15 H15 . . 108.0 ?
    C14 C15 H15 . . 108.0 ?
    C15 C16 C17 . . 117.4(3) ?
    C15 C16 C19 . . 120.0(3) ?
    C17 C16 C19 . . 86.8(2) ?
    C15 C16 H16 . . 110.2 ?
    C17 C16 H16 . . 110.2 ?
    C19 C16 H16 . . 110.2 ?
    C18 C17 C16 . . 90.5(2) ?
    C18 C17 H17A . . 113.6 ?
    C16 C17 H17A . . 113.6 ?
    C18 C17 H17B . . 113.6 ?
    C16 C17 H17B . . 113.6 ?
    H17A C17 H17B . . 110.8 ?
    C21 C18 C20 . . 110.0(3) ?
    C21 C18 C17 . . 118.8(3) ?
    C20 C18 C17 . . 110.7(3) ?
    C21 C18 C19 . . 117.1(3) ?
    C20 C18 C19 . . 111.7(3) ?
    C17 C18 C19 . . 86.8(2) ?
    C16 C19 C18 . . 89.9(2) ?
    C16 C19 H19A . . 113.7 ?
    C18 C19 H19A . . 113.7 ?
    C16 C19 H19B . . 113.7 ?
    C18 C19 H19B . . 113.7 ?
    H19A C19 H19B . . 110.9 ?
    C18 C20 H20A . . 109.5 ?
    C18 C20 H20B . . 109.5 ?
    H20A C20 H20B . . 109.5 ?
    C18 C20 H20C . . 109.5 ?
    H20A C20 H20C . . 109.5 ?
    H20B C20 H20C . . 109.5 ?
    C22 C21 C26 . . 118.4(4) ?
    C22 C21 C18 . . 121.7(3) ?
    C26 C21 C18 . . 120.0(4) ?
    C21 C22 C23 . . 119.5(5) ?
    C21 C22 H22 . . 120.3 ?
    C23 C22 H22 . . 120.3 ?
    C24 C23 C22 . . 121.9(7) ?
    C24 C23 H23 . . 119.1 ?
    C22 C23 H23 . . 119.1 ?
    C23 C24 C25 . . 118.3(6) ?
    C23 C24 H24 . . 120.8 ?
    C25 C24 H24 . . 120.8 ?
    C24 C25 C26 . . 121.1(7) ?
    C24 C25 H25 . . 119.5 ?
    C26 C25 H25 . . 119.5 ?
    C25 C26 C21 . . 120.9(5) ?
    C25 C26 H26 . . 119.5 ?
    C21 C26 H26 . . 119.5 ?
    C12 O1 H1O . . 111(2) ?
    C15 O2 H2O . . 102(2) ?
    C14 N1 C13 . . 111.3(3) ?
    C14 N1 H1N . . 106(2) ?
    C13 N1 H1N . . 110(2) ?
loop_
    _geom_torsion_atom_site_label_1
    _geom_torsion_atom_site_label_2
    _geom_torsion_atom_site_label_3
    _geom_torsion_atom_site_label_4
    _geom_torsion_site_symmetry_1
    _geom_torsion_site_symmetry_2
    _geom_torsion_site_symmetry_3
    _geom_torsion_site_symmetry_4
    _geom_torsion
    _geom_torsion_publ_flag
    C6 C1 C2 C3 . . . . -0.7(7) ?
    C1 C2 C3 C4 . . . . 1.7(9) ?
    C2 C3 C4 C5 . . . . -2.0(10) ?
    C3 C4 C5 C6 . . . . 1.3(8) ?
    C4 C5 C6 C1 . . . . -0.3(6) ?
    C4 C5 C6 C7 . . . . -178.4(4) ?
    C2 C1 C6 C5 . . . . 0.0(6) ?
    C2 C1 C6 C7 . . . . 178.1(4) ?
    C5 C6 C7 C8 . . . . -39.3(5) ?
    C1 C6 C7 C8 . . . . 142.6(3) ?
    C5 C6 C7 C11 . . . . 90.2(4) ?
    C1 C6 C7 C11 . . . . -87.9(4) ?
    C5 C6 C7 C10 . . . . -140.9(4) ?
    C1 C6 C7 C10 . . . . 41.1(5) ?
    C6 C7 C8 C9 . . . . -136.8(3) ?
    C11 C7 C8 C9 . . . . 94.8(3) ?
    C10 C7 C8 C9 . . . . -18.1(3) ?
    C7 C8 C9 C12 . . . . 139.7(3) ?
    C7 C8 C9 C10 . . . . 18.1(3) ?
    C6 C7 C10 C9 . . . . 137.4(3) ?
    C8 C7 C10 C9 . . . . 17.9(3) ?
    C11 C7 C10 C9 . . . . -94.9(3) ?
    C12 C9 C10 C7 . . . . -140.3(4) ?
    C8 C9 C10 C7 . . . . -18.0(3) ?
    C8 C9 C12 O1 . . . . -53.6(4) ?
    C10 C9 C12 O1 . . . . 50.8(5) ?
    C8 C9 C12 C13 . . . . -175.1(3) ?
    C10 C9 C12 C13 . . . . -70.7(4) ?
    O1 C12 C13 N1 . . . . 55.1(4) ?
    C9 C12 C13 N1 . . . . 177.2(3) ?
    N1 C14 C15 O2 . . . . -52.2(4) ?
    N1 C14 C15 C16 . . . . -177.3(3) ?
    O2 C15 C16 C17 . . . . 171.5(3) ?
    C14 C15 C16 C17 . . . . -66.6(4) ?
    O2 C15 C16 C19 . . . . 68.5(4) ?
    C14 C15 C16 C19 . . . . -169.7(3) ?
    C15 C16 C17 C18 . . . . -140.9(3) ?
    C19 C16 C17 C18 . . . . -18.6(3) ?
    C16 C17 C18 C21 . . . . 137.9(3) ?
    C16 C17 C18 C20 . . . . -93.5(3) ?
    C16 C17 C18 C19 . . . . 18.6(2) ?
    C15 C16 C19 C18 . . . . 138.4(3) ?
    C17 C16 C19 C18 . . . . 18.5(2) ?
    C21 C18 C19 C16 . . . . -139.4(3) ?
    C20 C18 C19 C16 . . . . 92.5(3) ?
    C17 C18 C19 C16 . . . . -18.5(2) ?
    C20 C18 C21 C22 . . . . -110.3(4) ?
    C17 C18 C21 C22 . . . . 18.7(5) ?
    C19 C18 C21 C22 . . . . 120.7(3) ?
    C20 C18 C21 C26 . . . . 68.1(4) ?
    C17 C18 C21 C26 . . . . -162.9(4) ?
    C19 C18 C21 C26 . . . . -60.8(4) ?
    C26 C21 C22 C23 . . . . 1.3(6) ?
    C18 C21 C22 C23 . . . . 179.7(4) ?
    C21 C22 C23 C24 . . . . -0.8(8) ?
    C22 C23 C24 C25 . . . . -0.6(11) ?
    C23 C24 C25 C26 . . . . 1.7(11) ?
    C24 C25 C26 C21 . . . . -1.2(9) ?
    C22 C21 C26 C25 . . . . -0.3(7) ?
    C18 C21 C26 C25 . . . . -178.8(4) ?
    C15 C14 N1 C13 . . . . 175.4(3) ?
    C12 C13 N1 C14 . . . . 172.2(3) ?
loop_
    _geom_hbond_atom_site_label_D
    _geom_hbond_atom_site_label_H
    _geom_hbond_atom_site_label_A
    _geom_hbond_site_symmetry_A
    _geom_hbond_distance_DH
    _geom_hbond_distance_HA
    _geom_hbond_distance_DA
    _geom_hbond_angle_DHA
    N1 H1N O2 3_655 0.87(3) 2.38(3) 3.157(4) 149(3)
    O1 H1O N1 3_755 0.97(2) 1.81(3) 2.768(4) 170(3)
    O2 H2O O1) 3_655 0.94(3) 1.86(3) 2.681(4) 146(3)
    C24 H24 Cg1 2_745 0.93 3.858(7) 2.76 156
