# Supplementary material for: 1,1′-Bis(3-methyl-3-phenyl­cyclo­but­yl)-2,2′-(aza­nedi­yl)diethanol
Source: Acta Crystallogr Sect E Struct Rep Online. 2012 Mar 14;68(Pt 4):o1052. doi: 10.1107/S1600536812010203 (PMC3344013; doi:10.1107/S1600536812010203)
Supplement: Supplementary file 2 [file e-68-o1052-Isup2.hkl]

#
# h,k,l, Fc-squared, Fo-squared, sigma(Fo-squared) and status flag
#
data_I
_shelx_title ' muh107 in P 21/c'
_shelx_refln_list_code          4
_shelx_F_calc_maximum      143.81
_exptl_crystal_F_000       856.00
_reflns_d_resolution_high  0.8030
 
loop_
 _symmetry_equiv_pos_as_xyz
 'x, y, z'
 '-x, y+1/2, -z+1/2'
 '-x, -y, -z'
 'x, -y-1/2, z-1/2'
 
_cell_length_a     6.2156
_cell_length_b    33.2505
_cell_length_c    12.1792
_cell_angle_alpha  90.000
_cell_angle_beta  110.656
_cell_angle_gamma  90.000
 
_shelx_F_squared_multiplier     1.000
 
loop_
 _refln_index_h
 _refln_index_k
 _refln_index_l
 _refln_F_squared_calc
 _refln_F_squared_meas
 _refln_F_squared_sigma
 _refln_observed_status
   1   0   0     9815.53     9982.99     75.44 o
   2   0   0      869.69      719.88     14.67 o
   3   0   0       38.22       43.13     11.95 o
   4   0   0      109.47      104.53      9.95 o
   5   0   0        7.21       25.55     12.77 o
   6   0   0        0.91        2.72     13.38 o
   7   0   0        1.63      -11.29     15.99 o
   1   1   0     8579.57     9017.46     35.67 o
   2   1   0      205.01      192.36      9.15 o
   3   1   0       22.94       29.41      7.61 o
   4   1   0       20.92       16.77      7.30 o
   5   1   0        0.39        0.55      8.03 o
   6   1   0        1.15       10.75      8.93 o
   7   1   0        0.27       11.19      9.28 o
   0   2   0     4767.92     5495.42    112.21 o
   1   2   0     3995.33     4565.22     24.32 o
   2   2   0     1719.76     1708.64     13.23 o
   3   2   0       98.46       71.34      7.90 o
   4   2   0       18.83       27.60      7.22 o
   5   2   0        7.99       18.03      7.72 o
   6   2   0       11.97       27.91      8.96 o
   7   2   0        1.51       11.76     10.02 o
   1   3   0     8303.98     8729.46     69.31 o
   2   3   0      180.75      159.52      8.73 o
   3   3   0      433.53      427.31      8.33 o
   4   3   0       73.00       73.63      7.81 o
   5   3   0        3.55        6.35      7.77 o
   6   3   0        1.03        1.63      9.88 o
   7   3   0        6.30        5.85      9.85 o
   0   4   0      440.95      517.17     22.39 o
   1   4   0       41.86       58.64     11.42 o
   2   4   0      428.75      400.37      8.94 o
   3   4   0      354.64      377.99      8.14 o
   4   4   0       13.69       16.22      7.72 o
   5   4   0        5.48       16.38      8.81 o
   6   4   0        2.49        2.54     10.54 o
   7   4   0        2.08       -7.98     10.62 o
   1   5   0     3013.43     2992.36     21.26 o
   2   5   0      563.96      528.78     10.14 o
   3   5   0       76.49       77.55      7.63 o
   4   5   0       30.57       30.42      7.73 o
   5   5   0        1.40       10.87      9.29 o
   6   5   0        0.00        8.69     11.25 o
   7   5   0        8.15       16.75     10.08 o
   0   6   0     3068.30     3136.80     33.68 o
   1   6   0     5195.42     5464.42     26.14 o
   2   6   0      223.42      213.82      8.70 o
   3   6   0        0.17        3.67      7.50 o
   4   6   0       21.71       31.67      7.16 o
   5   6   0        0.02        9.51     10.03 o
   6   6   0       14.77       16.10     11.95 o
   7   6   0        0.85       13.95     10.60 o
   1   7   0     1647.63     1824.44     18.47 o
   2   7   0      237.67      273.63      9.26 o
   3   7   0        0.87       11.03      7.53 o
   4   7   0        3.39        9.51      8.36 o
   5   7   0        2.71        5.53      8.92 o
   6   7   0        5.34       21.85     10.13 o
   7   7   0        0.30       12.51     10.78 o
   0   8   0    18627.38    18367.46    374.94 o
   1   8   0      100.84       91.71     12.96 o
   2   8   0     2153.81     2114.26     17.14 o
   3   8   0        2.79        7.46      8.50 o
   4   8   0       26.42       39.40      9.06 o
   5   8   0        0.35       -9.58     12.23 o
   6   8   0       11.50        6.20     10.12 o
   7   8   0        0.80       -2.07     11.15 o
   1   9   0      392.67      349.35     13.38 o
   2   9   0      928.37      881.13     10.47 o
   3   9   0      284.49      271.09      8.84 o
   4   9   0       34.67       28.60      9.20 o
   5   9   0        1.56       27.67     10.65 o
   6   9   0       10.28       12.15      9.83 o
   7   9   0        1.76        8.15     10.10 o
   0  10   0        2.42        4.67     17.35 o
   1  10   0      312.60      346.61     12.32 o
   2  10   0     2752.97     2672.50     20.51 o
   3  10   0      278.08      313.15      9.47 o
   4  10   0       25.85       28.01      8.29 o
   5  10   0        1.16       12.79      9.32 o
   6  10   0       11.04       19.49      8.99 o
   7  10   0        0.04        6.70     17.82 o
   1  11   0      197.95      203.66     11.15 o
   2  11   0      337.54      347.15     11.82 o
   3  11   0       20.26       23.20      7.78 o
   4  11   0      170.23      153.08      9.35 o
   5  11   0       65.16       59.77      9.61 o
   6  11   0        0.10        8.63      9.52 o
   0  12   0     6304.98     6312.56    142.15 o
   1  12   0      119.17      109.33     10.46 o
   2  12   0       34.98       70.20      8.87 o
   3  12   0      287.03      309.06      8.97 o
   4  12   0      229.63      193.44     10.70 o
   5  12   0       31.17       35.56     10.10 o
   6  12   0        1.14        9.68      9.49 o
   1  13   0      173.24      166.91      9.93 o
   2  13   0      285.32      303.47     10.34 o
   3  13   0      118.30      101.46      8.42 o
   4  13   0        1.30       14.17      8.48 o
   5  13   0        2.53        7.12     10.50 o
   6  13   0       17.42       23.13      9.94 o
   0  14   0      146.07      157.21     14.44 o
   1  14   0      394.81      403.77     11.50 o
   2  14   0       13.56       29.04      8.68 o
   3  14   0       39.56       61.44      9.20 o
   4  14   0       25.08       38.09      8.95 o
   5  14   0        9.27       15.14      9.22 o
   6  14   0        9.24       20.16      9.48 o
   1  15   0     5653.41     5967.39    125.82 o
   2  15   0      267.91      229.45     10.00 o
   3  15   0       49.73       59.36      9.35 o
   4  15   0       19.23       12.52      8.21 o
   5  15   0       22.37       14.08      8.61 o
   6  15   0       16.68       24.84     10.38 o
   0  16   0     1264.98     1191.78     30.83 o
   1  16   0     2318.35     2318.85     45.34 o
   2  16   0        5.99        7.49      9.27 o
   3  16   0      119.71      114.71      9.13 o
   4  16   0        2.44        2.29      9.05 o
   5  16   0       12.93       13.65      8.89 o
   6  16   0       18.40        8.33     10.19 o
   1  17   0       40.10       70.98      9.84 o
   2  17   0        5.64       17.76      8.90 o
   3  17   0        0.12        4.74      9.02 o
   4  17   0      268.98      281.09      9.98 o
   5  17   0       11.05        0.22      8.99 o
   6  17   0        4.92       19.83      9.23 o
   0  18   0      698.46      672.60     17.50 o
   1  18   0      994.12      960.65     20.89 o
   2  18   0       93.77       98.45      9.78 o
   3  18   0       30.07       11.44      9.35 o
   4  18   0        5.56       15.11      9.10 o
   5  18   0        0.01        8.89      9.21 o
   6  18   0        6.90       10.74      9.85 o
   1  19   0      161.66      171.90      9.70 o
   2  19   0      197.08      201.31      9.81 o
   3  19   0        7.90        8.07      9.38 o
   4  19   0       45.39       42.06      9.56 o
   5  19   0        0.00        4.53      9.67 o
   6  19   0        0.02        3.18     10.45 o
   0  20   0      669.40      625.48     19.86 o
   1  20   0      168.29      160.91      9.57 o
   2  20   0       41.32       46.31      8.76 o
   3  20   0       38.19       35.58      9.15 o
   4  20   0        4.21       -0.92      9.39 o
   5  20   0       12.63       13.68      9.96 o
   6  20   0        0.09        6.02     10.55 o
   1  21   0       54.46       67.51      9.90 o
   2  21   0        0.00        3.16      9.21 o
   3  21   0      104.34      106.89     11.18 o
   4  21   0       29.78       27.71      9.57 o
   5  21   0        2.58        9.52     10.33 o
   6  21   0        2.14        4.53      9.82 o
   0  22   0      368.31      381.08     18.60 o
   1  22   0        5.15       10.61     10.49 o
   2  22   0       63.88       53.49      9.39 o
   3  22   0       18.62       20.72      9.86 o
   4  22   0       32.13       18.01      8.79 o
   5  22   0        1.87        6.78      9.03 o
   6  22   0        0.57       11.50     10.67 o
   1  23   0      108.69       98.69      9.98 o
   2  23   0        2.25       -2.72      8.86 o
   3  23   0        4.13        2.39      9.50 o
   4  23   0       34.92       34.08      9.26 o
   5  23   0        0.06        9.66      9.18 o
   6  23   0        0.04        2.41     19.88 o
   0  24   0       35.59       39.74     15.69 o
   1  24   0      290.68      296.50     10.57 o
   2  24   0       18.20        9.57      9.27 o
   3  24   0        1.02       10.73      9.48 o
   4  24   0        2.31        9.47      9.20 o
   5  24   0        0.03       17.40      9.51 o
   1  25   0       69.91       67.34      9.98 o
   2  25   0       91.29      102.04      9.79 o
   3  25   0        6.35       13.78      9.79 o
   4  25   0       16.38       28.32      9.43 o
   5  25   0        2.29        0.34      9.48 o
   0  26   0      169.63      178.70     16.27 o
   1  26   0      293.32      304.20     11.08 o
   2  26   0       74.47       97.17      9.62 o
   3  26   0        3.61       21.42      8.99 o
   4  26   0        0.11        6.12      9.24 o
   5  26   0        0.66        3.91      9.74 o
   1  27   0      108.08      119.87     10.74 o
   2  27   0      191.18      186.15     10.42 o
   3  27   0        1.05        7.89      9.42 o
   4  27   0        1.36        8.50      9.58 o
   5  27   0        4.18        5.28     10.63 o
   0  28   0       85.17       82.06     16.09 o
   1  28   0        0.43        8.21     10.00 o
   2  28   0        1.53       -0.44      9.56 o
   3  28   0        0.10        8.70      9.49 o
   4  28   0        0.09        2.86      9.16 o
   5  28   0        3.50       11.60     11.06 o
   1  29   0        0.01       11.94     10.44 o
   2  29   0       46.69       53.14      9.61 o
   3  29   0        5.22        9.74      9.70 o
   4  29   0        1.20        9.20      9.34 o
   5  29   0        3.20       16.51     11.15 o
   0  30   0      165.16      151.51     17.28 o
   1  30   0        0.00       11.40     10.32 o
   2  30   0       14.44       10.65     10.65 o
   3  30   0       23.84       15.14      9.64 o
   4  30   0        6.09        5.94      9.14 o
   1  31   0       30.63       33.79     10.52 o
   2  31   0        0.64        9.11     10.80 o
   3  31   0        0.74        5.37     10.16 o
   4  31   0        0.53        6.66     10.08 o
   0  32   0       19.99       17.22     17.19 o
   1  32   0        1.56        7.51     10.48 o
   2  32   0        6.75       13.75     10.60 o
   3  32   0        1.18        7.71      9.72 o
   4  32   0        0.24        7.09      9.81 o
   1  33   0        2.26        4.28     10.65 o
   2  33   0        0.48        2.96     11.23 o
   3  33   0        2.44       14.15     10.82 o
   4  33   0        2.96        4.65     10.43 o
   0  34   0        0.79        5.79     16.17 o
   1  34   0        1.42       11.88     12.88 o
   2  34   0        7.74       20.26     10.65 o
   3  34   0        2.35       15.69     10.84 o
   4  34   0        3.53        7.40     11.05 o
   1  35   0        0.20        8.89     12.87 o
   2  35   0        0.17       23.67     11.89 o
   3  35   0        0.27        6.23     11.57 o
   0  36   0        1.20        9.91     17.25 o
   1  36   0        6.22       -0.15     13.71 o
   2  36   0        0.00       -4.33     11.62 o
   3  36   0        0.47       -0.89     11.46 o
   1  37   0        9.03        4.17     12.99 o
   2  37   0        0.30       -2.46     11.79 o
   3  37   0        0.00       18.00     11.94 o
   0  38   0        2.82        8.62     17.67 o
   1  38   0        7.19        3.84     14.93 o
   2  38   0        2.03        7.03     13.19 o
   1  39   0        0.18        8.56     14.17 o
   2  39   0        0.82       -0.74     12.84 o
   0  40   0        1.28        5.91     19.83 o
   1  40   0        0.00        8.89     14.81 o
  -7   1   1        0.19        9.04     10.65 o
  -6   1   1       29.65       34.04     10.20 o
  -5   1   1       69.31       83.06      8.12 o
  -4   1   1       17.42       27.03      7.30 o
  -3   1   1      249.27      273.50      7.84 o
  -2   1   1      158.28      117.90      8.99 o
  -1   1   1     2799.14     2782.01     21.75 o
   0   1   1     1996.73     2101.47     50.46 o
   1   1   1    20680.63    20030.93    129.73 o
   2   1   1      107.34      121.37      8.67 o
   3   1   1       30.98       27.51      6.86 o
   4   1   1       14.38       30.09      7.49 o
   5   1   1       41.83       52.47      9.22 o
   6   1   1       22.87       14.33     10.10 o
   7   1   1        1.06       14.98     11.96 o
  -7   2   1        2.63       19.56     10.84 o
  -6   2   1       27.32       15.51     10.08 o
  -5   2   1       64.03       64.52      7.97 o
  -4   2   1       49.90       50.01      7.68 o
  -3   2   1      869.85      814.61      9.42 o
  -2   2   1      132.14      134.80      8.78 o
  -1   2   1     2150.84     2205.33     19.84 o
   0   2   1     1015.37      993.88     38.99 o
   1   2   1     3424.16     3663.75     18.48 o
   2   2   1      235.40      229.80      8.43 o
   3   2   1       35.49       39.00      6.84 o
   4   2   1       51.03       43.43      7.09 o
   5   2   1       11.97       11.54      8.25 o
   6   2   1       18.60        5.76     11.24 o
   7   2   1        4.00       14.14     11.54 o
  -7   3   1        8.46       15.63      9.80 o
  -6   3   1        1.01        7.84      8.30 o
  -5   3   1       19.67       30.29      9.16 o
  -4   3   1       15.05       25.69      7.34 o
  -3   3   1      183.03      224.29      8.03 o
  -2   3   1     2978.62     2744.26     15.27 o
  -1   3   1     5811.98     5783.59     29.11 o
   0   3   1     1206.14     1219.98     46.05 o
   1   3   1     6099.83     5862.71     37.25 o
   2   3   1      536.59      512.34      8.99 o
   3   3   1       59.49       52.16      7.03 o
   4   3   1       49.79       62.73      7.64 o
   5   3   1       45.43       52.78      8.72 o
   6   3   1        5.33       13.33     11.80 o
   7   3   1        3.60        7.58     13.30 o
  -7   4   1        0.76        8.37     10.25 o
  -6   4   1       21.78       36.52      9.75 o
  -5   4   1       47.46       59.33      8.95 o
  -4   4   1       13.79       25.26      7.29 o
  -3   4   1       96.98       83.93      7.70 o
  -2   4   1        8.35       12.03      8.29 o
  -1   4   1    17443.57    16919.58    123.59 o
   0   4   1        9.82        5.16     13.58 o
   1   4   1     5464.11     5613.53     37.15 o
   2   4   1      885.80      921.91     11.50 o
   3   4   1       94.43       96.54      7.60 o
   4   4   1      175.88      159.69      7.70 o
   5   4   1        0.54       11.92      9.72 o
   6   4   1        7.43       11.26     10.95 o
  -7   5   1        0.67       15.96     10.99 o
  -6   5   1        2.16       14.56      8.86 o
  -5   5   1        2.48        8.29      9.65 o
  -4   5   1       25.15       20.34      7.33 o
  -3   5   1      135.20      111.97      8.43 o
  -2   5   1      246.56      253.62      9.44 o
  -1   5   1     2069.43     2128.68     25.65 o
   0   5   1     1536.53     1499.31     51.24 o
   1   5   1      432.34      512.02     12.69 o
   2   5   1     1183.90     1138.38     11.84 o
   3   5   1       67.03       78.49      7.31 o
   4   5   1        0.37        0.54      7.12 o
   5   5   1        0.66        5.40      9.04 o
   6   5   1        0.03        2.81     11.66 o
  -7   6   1        0.65       10.11     11.73 o
  -6   6   1        2.17        7.90     10.03 o
  -5   6   1        0.93       10.71      8.15 o
  -4   6   1       18.28       31.02      7.29 o
  -3   6   1        0.12        1.72      7.78 o
  -2   6   1      554.24      526.07     11.65 o
  -1   6   1      325.97      281.38     14.12 o
   0   6   1    14914.83    13873.55    607.07 o
   1   6   1      879.52      775.25     13.38 o
   2   6   1      476.66      504.19      9.29 o
   3   6   1       76.08       74.64      8.66 o
   4   6   1        0.90        0.51      6.85 o
   5   6   1        0.19        6.97      9.03 o
   6   6   1        1.84       -1.39     11.13 o
  -7   7   1        5.93       14.56     11.24 o
  -6   7   1        2.31       14.69     10.31 o
  -5   7   1       66.59       62.44      8.85 o
  -4   7   1        0.07        5.66      8.31 o
  -3   7   1       11.53       21.14      7.99 o
  -2   7   1     1680.85     1562.80     13.26 o
  -1   7   1     8317.99     8316.88     42.13 o
   0   7   1     1592.01     1517.67     39.65 o
   1   7   1     1622.30     1708.47     22.75 o
   2   7   1      680.02      723.12      9.94 o
   3   7   1      130.85      158.48      8.95 o
   4   7   1        0.02        6.94      7.91 o
   5   7   1       18.37       17.18     10.18 o
   6   7   1        0.02       -0.20     11.48 o
  -7   8   1        0.00        6.45     10.93 o
  -6   8   1        0.07        5.11     11.70 o
  -5   8   1       21.03       33.30      8.86 o
  -4   8   1       14.62       16.84      8.21 o
  -3   8   1       60.34       62.42      7.80 o
  -2   8   1       21.30       19.62      8.69 o
  -1   8   1     3482.30     3446.05     21.94 o
   0   8   1      989.41     1075.93     25.36 o
   1   8   1      218.88      220.02     10.87 o
   2   8   1        0.05        6.90      7.81 o
   3   8   1        2.05       10.99      9.43 o
   4   8   1        1.40        7.84      8.11 o
   5   8   1       12.67       11.47      9.09 o
   6   8   1        0.20       11.10     10.82 o
  -7   9   1        9.53        7.68     10.38 o
  -6   9   1        0.64       10.75     10.89 o
  -5   9   1       71.70       71.82      8.52 o
  -4   9   1        2.51       10.84      8.28 o
  -3   9   1      101.24      101.13      7.68 o
  -2   9   1     1548.55     1397.59     13.24 o
  -1   9   1      511.29      468.03     13.46 o
   0   9   1      425.12      430.06     14.10 o
   1   9   1     8616.40     8367.68    166.64 o
   2   9   1      661.04      728.49     13.61 o
   3   9   1       35.11       55.28      9.63 o
   4   9   1        1.02       18.68     10.11 o
   5   9   1        6.30        7.24     10.59 o
   6   9   1        0.72       -3.37     10.02 o
  -7  10   1        0.62        0.67     10.11 o
  -6  10   1        2.14       -4.30     11.58 o
  -5  10   1        8.96        3.44      8.32 o
  -4  10   1        0.07       15.68      8.40 o
  -3  10   1        1.16        0.62      7.97 o
  -2  10   1      706.97      735.26     11.86 o
  -1  10   1      881.49      855.55     16.49 o
   0  10   1      127.01      110.68     12.19 o
   1  10   1      210.98      215.49     10.80 o
   2  10   1      119.84      159.22      8.45 o
   3  10   1      240.24      245.93      8.99 o
   4  10   1       19.94       29.99     10.66 o
   5  10   1        2.24       -2.76     10.99 o
   6  10   1        2.46       17.27     10.91 o
  -7  11   1        2.58       11.18      9.94 o
  -6  11   1       11.47       -5.53     12.26 o
  -5  11   1        0.09        4.97      8.28 o
  -4  11   1       44.39       53.01      8.04 o
  -3  11   1      205.61      215.61      8.27 o
  -2  11   1     6462.89     6460.09     57.27 o
  -1  11   1      283.93      270.73     12.54 o
   0  11   1      394.25      352.81     12.49 o
   1  11   1      270.36      315.14     10.89 o
   2  11   1       25.38       18.66      8.48 o
   3  11   1      116.97      123.92      8.66 o
   4  11   1       17.10       19.67     12.46 o
   5  11   1        0.39        9.26     11.04 o
   6  11   1        0.01       16.12     10.41 o
  -7  12   1        0.20       -3.27     10.54 o
  -6  12   1       19.20       27.99     10.70 o
  -5  12   1        0.37        5.08      7.86 o
  -4  12   1       40.82       40.14      8.75 o
  -3  12   1       10.87       17.39      8.02 o
  -2  12   1      474.22      501.07     11.54 o
  -1  12   1       32.61       25.13     10.06 o
   0  12   1        8.55        5.89     10.59 o
   1  12   1      119.47      129.52      9.89 o
   2  12   1      903.33      960.44     16.64 o
   3  12   1       18.84       30.99      8.44 o
   4  12   1       19.33       19.90     12.18 o
   5  12   1        6.63       14.02     10.83 o
   6  12   1        1.96        4.64      9.38 o
  -7  13   1        0.21       10.49     13.25 o
  -6  13   1        8.45       22.98     10.35 o
  -5  13   1        1.68        7.34      8.21 o
  -4  13   1        0.64        1.11      8.55 o
  -3  13   1        6.05       17.93      8.42 o
  -2  13   1     1412.43     1383.73     13.62 o
  -1  13   1     1229.47     1261.36     21.53 o
   0  13   1     1190.52     1228.78     22.96 o
   1  13   1     1937.48     2147.24     54.66 o
   2  13   1       40.55       38.97      8.63 o
   3  13   1        1.63        1.59      8.35 o
   4  13   1        0.56       -1.10     11.11 o
   5  13   1        2.67       15.24     11.92 o
   6  13   1        0.03       14.48      9.40 o
  -6  14   1       14.86       30.30     11.35 o
  -5  14   1        0.08        1.54      8.94 o
  -4  14   1       73.49       77.63      8.35 o
  -3  14   1       16.24       28.81      8.26 o
  -2  14   1     1229.76     1259.15     13.29 o
  -1  14   1        4.54        5.66      9.92 o
   0  14   1       54.67       33.90     10.06 o
   1  14   1     1009.08      942.03     27.59 o
   2  14   1      648.40      627.76     14.44 o
   3  14   1       26.85       29.70      9.21 o
   4  14   1        1.09        5.95      9.68 o
   5  14   1       28.42       26.43     10.86 o
   6  14   1        0.54        1.38     10.31 o
  -6  15   1        7.73       28.15     12.00 o
  -5  15   1        0.69        5.09      9.00 o
  -4  15   1       60.04       68.04      9.47 o
  -3  15   1      396.93      406.65     10.26 o
  -2  15   1       68.63       65.97      9.67 o
  -1  15   1      499.83      453.16     10.93 o
   0  15   1       36.67       28.55     10.49 o
   1  15   1      194.17      224.48      9.95 o
   2  15   1       84.53       97.92      9.15 o
   3  15   1       73.86       64.87      9.52 o
   4  15   1        1.47       19.95     11.64 o
   5  15   1        0.30        8.98      9.73 o
   6  15   1        0.44       15.33      9.93 o
  -6  16   1       10.56       12.35     10.27 o
  -5  16   1      104.77      100.70      9.16 o
  -4  16   1      116.17      120.41      9.87 o
  -3  16   1       18.66       30.00      9.01 o
  -2  16   1       10.37       20.22      9.07 o
  -1  16   1        5.97       11.73      9.71 o
   0  16   1      433.01      413.15     13.29 o
   1  16   1      498.23      532.62     12.38 o
   2  16   1      313.35      316.28     12.27 o
   3  16   1       50.61       59.12     10.71 o
   4  16   1       13.24       16.35     10.87 o
   5  16   1       22.40       12.53      9.15 o
   6  16   1        2.96       18.78     10.45 o
  -6  17   1        5.51        5.91     10.39 o
  -5  17   1        8.94       19.88      9.39 o
  -4  17   1        1.69        3.27      9.51 o
  -3  17   1       30.00       38.61      9.06 o
  -2  17   1        1.33       16.44      8.77 o
  -1  17   1        1.21        1.96      9.47 o
   0  17   1      411.84      436.07     10.89 o
   1  17   1      414.44      347.48     11.50 o
   2  17   1      366.21      368.71      9.89 o
   3  17   1        8.14       23.46     10.42 o
   4  17   1      240.01      214.74     17.26 o
   5  17   1        0.18        3.23      9.34 o
   6  17   1        3.45        4.74     10.43 o
  -6  18   1        0.08        0.71      9.91 o
  -5  18   1       39.56       51.43      9.82 o
  -4  18   1        1.67        7.34      9.36 o
  -3  18   1       57.39       64.29      9.94 o
  -2  18   1      166.04      155.11      9.24 o
  -1  18   1      106.48       98.21     10.43 o
   0  18   1     1006.47      952.00     19.46 o
   1  18   1      150.18      169.43     10.18 o
   2  18   1       99.62      101.43      9.74 o
   3  18   1        2.32        6.53      9.46 o
   4  18   1        0.76       10.04     10.66 o
   5  18   1        0.82        4.44      9.06 o
   6  18   1        0.23       15.72      9.89 o
  -6  19   1        0.50        7.60      9.76 o
  -5  19   1        6.24        5.15      9.52 o
  -4  19   1       39.61       45.29      9.99 o
  -3  19   1       55.52       52.59      9.25 o
  -2  19   1       56.80       59.40      8.77 o
  -1  19   1       86.02      116.46      9.84 o
   0  19   1      191.48      197.40     10.60 o
   1  19   1       99.30      110.50      9.13 o
   2  19   1       51.65       55.36      9.04 o
   3  19   1       57.95       50.77      9.50 o
   4  19   1       75.24      104.22     10.32 o
   5  19   1       11.96       16.57      9.76 o
   6  19   1        0.12       -1.00      9.73 o
  -6  20   1        2.04        8.94     10.15 o
  -5  20   1        0.63        9.49      9.52 o
  -4  20   1       41.11       38.83      9.50 o
  -3  20   1       72.81       87.21      9.41 o
  -2  20   1       59.71       71.71      9.58 o
  -1  20   1      128.12      126.23      9.56 o
   0  20   1      723.33      656.55     18.29 o
   1  20   1        1.55        0.30      9.29 o
   2  20   1      105.79      126.06      9.51 o
   3  20   1        4.17        4.49     10.07 o
   4  20   1       32.50       25.52      9.09 o
   5  20   1        7.93        6.40      9.19 o
   6  20   1        0.37        7.92     10.32 o
  -6  21   1        0.27        4.80     10.24 o
  -5  21   1        1.79        7.89      9.39 o
  -4  21   1       39.04       50.09      8.83 o
  -3  21   1       41.73       46.88      9.12 o
  -2  21   1       92.21      112.46      9.55 o
  -1  21   1        0.04       -0.17     10.13 o
   0  21   1      101.10      117.32     10.77 o
   1  21   1      355.86      331.19     10.99 o
   2  21   1      191.85      220.12     10.04 o
   3  21   1      111.49      110.50     11.04 o
   4  21   1        3.29       17.92      9.33 o
   5  21   1       20.52       21.64      9.54 o
   6  21   1        1.68        5.46     13.31 o
  -6  22   1        0.04        9.28     10.35 o
  -5  22   1        0.11        0.15      9.61 o
  -4  22   1        4.66       -1.08      9.30 o
  -3  22   1        0.04        4.09      9.98 o
  -2  22   1       39.19       28.95      8.91 o
  -1  22   1       25.83       18.44      9.67 o
   0  22   1      711.57      686.55     16.59 o
   1  22   1       49.23       57.93      9.51 o
   2  22   1       77.13       72.47      8.91 o
   3  22   1        8.20       17.87     10.56 o
   4  22   1        8.74        8.12      9.28 o
   5  22   1        5.49        5.82      9.77 o
  -6  23   1        0.09        7.07     10.49 o
  -5  23   1        0.30        5.17     10.19 o
  -4  23   1       36.53       39.03      9.25 o
  -3  23   1        1.20       12.93      9.24 o
  -2  23   1      101.83      101.53     10.16 o
  -1  23   1      185.61      156.60     10.67 o
   0  23   1        3.20       20.49      9.99 o
   1  23   1       50.42       44.81      9.63 o
   2  23   1       34.63       42.39      9.38 o
   3  23   1       19.87       11.36     10.20 o
   4  23   1        0.56       -1.04     10.05 o
   5  23   1        0.48        4.79      9.78 o
  -6  24   1        1.65        7.18     11.79 o
  -5  24   1        1.59       18.09      9.40 o
  -4  24   1        0.72        4.59      8.69 o
  -3  24   1        0.13        5.39      9.00 o
  -2  24   1       21.40       14.91      9.53 o
  -1  24   1       42.87       39.77     10.15 o
   0  24   1       11.58       20.25      9.94 o
   1  24   1        1.19        5.14      9.61 o
   2  24   1        4.57       16.39      9.19 o
   3  24   1        0.54        9.81      9.92 o
   4  24   1        7.51       19.59      9.51 o
   5  24   1        0.32       -1.51     10.56 o
  -5  25   1        4.97       13.08      9.97 o
  -4  25   1        2.81        7.72      8.55 o
  -3  25   1       46.25       54.58      9.30 o
  -2  25   1       16.39       19.63      9.81 o
  -1  25   1      219.62      214.36     10.66 o
   0  25   1      126.48      132.84     10.73 o
   1  25   1       13.56       24.89      9.46 o
   2  25   1      176.81      180.66      9.62 o
   3  25   1       63.79       62.29     10.52 o
   4  25   1        0.10        3.79     10.23 o
   5  25   1        4.76        9.76      9.78 o
  -5  26   1        1.93        5.37     10.02 o
  -4  26   1        0.90        6.82      9.01 o
  -3  26   1       72.91       60.50      9.84 o
  -2  26   1        1.69       11.24     10.24 o
  -1  26   1      335.18      328.70     11.30 o
   0  26   1        1.30        6.86     10.47 o
   1  26   1        4.59       -2.87      9.73 o
   2  26   1       51.30       51.70      9.80 o
   3  26   1       13.13        9.43      9.85 o
   4  26   1        0.00       12.85     10.09 o
   5  26   1        3.64       11.32      9.94 o
  -5  27   1        0.03       11.69     10.61 o
  -4  27   1        6.43       20.06      8.66 o
  -3  27   1        3.02       10.11     10.08 o
  -2  27   1        1.65        7.17     10.30 o
  -1  27   1       55.58       62.06     10.76 o
   0  27   1       76.00       87.44     10.25 o
   1  27   1       14.55       20.39     10.03 o
   2  27   1        0.25        8.04      9.80 o
   3  27   1        0.62       14.19     10.09 o
   4  27   1        7.65       13.69     10.04 o
   5  27   1        0.34       15.46     10.20 o
  -5  28   1        0.09        1.29      9.68 o
  -4  28   1        1.58        8.21      9.29 o
  -3  28   1       16.33       21.22      9.83 o
  -2  28   1        8.32       13.86     10.54 o
  -1  28   1      186.14      194.64     11.08 o
   0  28   1        2.44        9.53     10.38 o
   1  28   1        6.25        3.77      9.61 o
   2  28   1        0.11        7.16      9.37 o
   3  28   1       10.15        7.94      9.88 o
   4  28   1        0.22       11.01     10.47 o
   5  28   1        1.73        2.63     10.97 o
  -5  29   1        0.76        2.64      9.65 o
  -4  29   1        2.33       16.20      9.57 o
  -3  29   1        0.00        7.99      9.97 o
  -2  29   1        0.01       12.97     10.74 o
  -1  29   1       63.78       71.33     12.03 o
   0  29   1      117.60      103.22     11.52 o
   1  29   1        0.00        3.31      9.73 o
   2  29   1        8.29       13.24      9.55 o
   3  29   1        4.70       31.06     10.16 o
   4  29   1        6.02       13.90     10.30 o
  -5  30   1        0.26        9.37     10.34 o
  -4  30   1        0.12        4.74     10.07 o
  -3  30   1       23.47       29.32      9.97 o
  -2  30   1        1.44        4.76     10.64 o
  -1  30   1        6.13       11.23     12.16 o
   0  30   1        4.03        0.73     11.26 o
   1  30   1        4.43        7.92     10.51 o
   2  30   1        3.10       19.56     10.11 o
   3  30   1        0.98       14.86      9.61 o
   4  30   1        3.86       14.44      9.57 o
  -4  31   1        0.03        5.14     10.56 o
  -3  31   1        1.87       -2.34     12.19 o
  -2  31   1       10.64       14.25     10.43 o
  -1  31   1        0.04       -4.16     11.90 o
   0  31   1       13.28       16.98     11.26 o
   1  31   1       36.88       36.47      9.90 o
   2  31   1       22.71       14.68     10.25 o
   3  31   1        8.66        2.68     10.39 o
   4  31   1        0.00        9.66     11.32 o
  -4  32   1        1.52       15.27     10.55 o
  -3  32   1        5.38       12.88     11.08 o
  -2  32   1        1.59       11.35     11.23 o
  -1  32   1       10.64        8.37     12.76 o
   0  32   1        3.26       12.17     11.17 o
   1  32   1       46.27       37.98     10.10 o
   2  32   1        1.35       11.10     10.31 o
   3  32   1        7.80       10.08      9.86 o
   4  32   1        0.08       -0.06      9.59 o
  -4  33   1        0.01        6.09     11.86 o
  -3  33   1        9.26       33.60     10.69 o
  -2  33   1        8.83       17.85     11.91 o
  -1  33   1        1.04       16.18     14.08 o
   0  33   1       16.81       10.35     12.05 o
   1  33   1        1.30       15.36      9.94 o
   2  33   1        3.81        5.17     10.63 o
   3  33   1        0.38        0.87     11.18 o
   4  33   1        0.07        6.40     10.09 o
  -4  34   1        1.65        6.82     12.06 o
  -3  34   1        7.56       19.99     10.92 o
  -2  34   1        4.52        0.81     11.95 o
  -1  34   1        9.14        8.50     13.35 o
   0  34   1        0.69        5.40     11.94 o
   1  34   1        1.16        1.61      9.79 o
   2  34   1        0.10        4.11     10.79 o
   3  34   1        0.77       10.24     12.06 o
  -3  35   1        7.75        7.07     11.44 o
  -2  35   1        1.45        6.34     11.78 o
  -1  35   1        4.08        5.03     13.71 o
   0  35   1        0.59        9.77     13.08 o
   1  35   1        0.45        1.26     10.31 o
   2  35   1        1.60       17.77     10.77 o
   3  35   1        0.02        9.85     12.17 o
  -3  36   1        0.71       -1.63     11.76 o
  -2  36   1        4.60        4.97     11.41 o
  -1  36   1        0.90        7.89     13.14 o
   0  36   1        0.04        9.08     12.77 o
   1  36   1        0.52       13.28     10.99 o
   2  36   1        3.12       -5.40     12.10 o
   3  36   1        0.03        7.08     12.53 o
  -3  37   1        2.19       -1.97     12.74 o
  -2  37   1        1.83        5.73     11.79 o
  -1  37   1       14.42       10.28     13.82 o
   0  37   1        0.64        7.79     13.25 o
   1  37   1        1.68        9.96     12.29 o
   2  37   1        2.89       15.19     12.42 o
   3  37   1        1.29        3.35     46.03 o
  -2  38   1        1.14        2.45     14.45 o
  -1  38   1        0.18        9.78     13.93 o
   0  38   1        4.36        2.86     13.77 o
   1  38   1        3.06        1.25     13.65 o
   2  38   1        0.27      -10.51     13.53 o
  -2  39   1        0.86       -0.93     13.98 o
  -1  39   1        0.01        6.60     14.62 o
   0  39   1        0.00        6.88     14.25 o
   1  39   1        2.57       18.30     13.16 o
   2  39   1        1.37       20.15     12.57 o
  -1  40   1        0.76        6.96     15.63 o
   0  40   1        0.30       11.58     15.93 o
   1  40   1        0.66       -0.27     13.50 o
   0  41   1        2.85       10.42     15.16 o
  -7   0   2        0.10        4.11     12.43 o
  -6   0   2       11.67       -1.81     12.33 o
  -5   0   2        0.19        5.33      9.85 o
  -4   0   2       24.08       26.04     10.00 o
  -3   0   2      260.31      255.00     11.18 o
  -2   0   2       14.07       47.90     13.49 o
  -1   0   2      582.49      530.93     24.39 o
   0   0   2     7348.24     7380.54    226.27 o
   1   0   2       64.65      119.96     13.43 o
   2   0   2      329.64      359.99     13.83 o
   3   0   2       97.84      110.53     10.00 o
   4   0   2       37.58       17.03     11.37 o
   5   0   2        0.43        2.84     11.97 o
   6   0   2       14.05       14.03     16.22 o
  -7   1   2        1.82        8.30      9.15 o
  -6   1   2        3.12       10.59      9.44 o
  -5   1   2        4.06        3.84      7.95 o
  -4   1   2        0.09        8.05      7.31 o
  -3   1   2      129.79      139.46      7.60 o
  -2   1   2       12.65       16.23      9.36 o
  -1   1   2    14065.72    13872.53    152.33 o
   0   1   2      459.26      481.29     13.47 o
   1   1   2     1690.04     1741.75     13.64 o
   2   1   2      374.66      404.04      8.26 o
   3   1   2      182.27      169.76      7.27 o
   4   1   2        0.60       -3.23      7.85 o
   5   1   2        0.00        8.77      7.92 o
   6   1   2        1.54       12.05     12.00 o
  -7   2   2        5.89        2.00     10.60 o
  -6   2   2        3.28       11.61      8.78 o
  -5   2   2       27.02       20.54      7.70 o
  -4   2   2        9.44       13.43      7.42 o
  -3   2   2       24.91       25.49      7.83 o
  -2   2   2      156.20      131.57      9.65 o
  -1   2   2     2981.48     2895.54     41.16 o
   0   2   2     1261.69     1193.80     39.44 o
   1   2   2      471.42      393.82     10.33 o
   2   2   2      127.32      134.04      7.76 o
   3   2   2      123.53      142.83      7.14 o
   4   2   2        2.51       -0.30      7.36 o
   5   2   2       33.54       38.54      8.81 o
   6   2   2       25.12       37.37     12.68 o
  -7   3   2       10.75       19.61     10.95 o
  -6   3   2        0.10       21.21     10.56 o
  -5   3   2       51.94       50.15      9.13 o
  -4   3   2       45.77       42.92      7.32 o
  -3   3   2        1.15        5.76      7.48 o
  -2   3   2      460.59      508.82     10.93 o
  -1   3   2      227.03      220.72     14.92 o
   0   3   2      692.02      776.95     20.12 o
   1   3   2      229.61      279.56     10.54 o
   2   3   2       32.53       27.82      7.38 o
   3   3   2      184.49      184.73      7.22 o
   4   3   2       16.59       25.07      7.15 o
   5   3   2       15.35       23.50      8.50 o
   6   3   2        0.17        9.70     10.94 o
  -7   4   2        6.51        1.03     10.11 o
  -6   4   2        0.03       -6.90      9.63 o
  -5   4   2        5.41       11.75      8.04 o
  -4   4   2       35.92       34.11      7.28 o
  -3   4   2      199.92      198.44      8.41 o
  -2   4   2       77.92       64.57      9.20 o
  -1   4   2     1044.60      947.11     18.06 o
   0   4   2    18597.71    17836.87    635.86 o
   1   4   2       74.37       63.56      9.42 o
   2   4   2     1337.17     1414.71     10.88 o
   3   4   2       33.86       24.89      7.09 o
   4   4   2       16.00       24.74      7.14 o
   5   4   2       71.88       68.17     11.03 o
   6   4   2        1.43       10.37     11.86 o
  -7   5   2       12.56       19.92     11.49 o
  -6   5   2       55.40       56.10      9.62 o
  -5   5   2       11.74       12.40      8.24 o
  -4   5   2        3.65       13.00      7.97 o
  -3   5   2      359.80      403.32      8.66 o
  -2   5   2     1095.43     1207.09     13.62 o
  -1   5   2     7712.92     7520.19    110.33 o
   0   5   2     7526.50     7705.00    275.97 o
   1   5   2      562.02      574.68     11.97 o
   2   5   2       66.06       67.33      7.91 o
   3   5   2       64.57       53.84      7.19 o
   4   5   2       27.76       33.27      7.14 o
   5   5   2       12.67       14.10      9.20 o
   6   5   2        5.43        2.86     11.49 o
  -7   6   2        4.36       22.02     11.22 o
  -6   6   2       15.68       20.61     10.28 o
  -5   6   2        8.63       12.30      8.69 o
  -4   6   2       41.76       39.38      7.51 o
  -3   6   2      200.98      226.18      8.39 o
  -2   6   2      261.55      256.90     10.29 o
  -1   6   2     4044.94     3780.01     54.81 o
   0   6   2     1386.28     1356.49     50.78 o
   1   6   2      100.82      104.76      9.80 o
   2   6   2      492.43      491.52      9.27 o
   3   6   2      158.92      167.97      7.87 o
   4   6   2       17.54       15.14      7.79 o
   5   6   2       12.31       20.81      9.68 o
   6   6   2       14.75       29.77     12.05 o
  -7   7   2        7.78       14.99      9.65 o
  -6   7   2       30.59       33.73      9.90 o
  -5   7   2       19.73       25.24      8.44 o
  -4   7   2       14.45       22.38      8.27 o
  -3   7   2      685.48      669.20     10.00 o
  -2   7   2     1154.90     1178.73     12.56 o
  -1   7   2     1983.84     1760.61     28.77 o
   0   7   2     3157.08     2765.47     98.80 o
   1   7   2      271.79      298.49     10.69 o
   2   7   2       70.32       65.19      8.10 o
   3   7   2       67.26       77.87      8.58 o
   4   7   2       34.17       43.00      7.66 o
   5   7   2        0.21       -8.72     10.38 o
   6   7   2       16.91        8.26     12.04 o
  -7   8   2       22.89       21.58      9.70 o
  -6   8   2       27.87       26.73      9.36 o
  -5   8   2       10.14        4.41     10.01 o
  -4   8   2        8.58        4.95      7.49 o
  -3   8   2       13.34       16.17      7.93 o
  -2   8   2      242.66      192.50     10.07 o
  -1   8   2      203.29      185.15     12.37 o
   0   8   2        3.33        9.40     12.53 o
   1   8   2     2365.12     2600.66     57.97 o
   2   8   2       22.43       21.94      7.75 o
   3   8   2      133.78      119.42      8.87 o
   4   8   2       57.71       62.44      8.66 o
   5   8   2        5.58       29.82     11.51 o
   6   8   2        5.59       19.27     12.53 o
  -7   9   2        3.65        5.53     10.67 o
  -6   9   2        1.98       -1.71      9.65 o
  -5   9   2       14.56        9.30      8.77 o
  -4   9   2       10.18        8.17      8.13 o
  -3   9   2       64.77       75.20      8.99 o
  -2   9   2     1019.65     1004.53     13.08 o
  -1   9   2     1576.22     1542.71     16.21 o
   0   9   2       69.54       49.55     12.68 o
   1   9   2     1564.71     1647.64     24.27 o
   2   9   2        7.73       12.34      8.31 o
   3   9   2        4.47       12.53      8.73 o
   4   9   2       11.19       20.56      9.16 o
   5   9   2       55.43       44.46     10.70 o
   6   9   2        3.83       11.63     12.10 o
  -7  10   2       12.86       28.42     10.94 o
  -6  10   2        0.03       17.30      9.36 o
  -5  10   2       37.70       23.91      8.72 o
  -4  10   2      150.25      163.92      8.43 o
  -3  10   2       43.80       42.58      7.83 o
  -2  10   2     1586.63     1489.14     14.86 o
  -1  10   2     2424.32     2386.70     27.27 o
   0  10   2     3715.13     3511.12     98.20 o
   1  10   2      302.18      300.09     11.21 o
   2  10   2        4.30       -1.85      7.77 o
   3  10   2      530.56      488.68     10.38 o
   4  10   2        0.19       15.64      9.87 o
   5  10   2       40.81       30.37     10.66 o
   6  10   2        0.00        9.39     11.53 o
  -7  11   2        0.10       10.65     10.20 o
  -6  11   2        2.13        7.50      9.42 o
  -5  11   2       33.45       28.94      8.83 o
  -4  11   2       49.21       43.99      8.05 o
  -3  11   2      161.77      173.84      8.48 o
  -2  11   2        0.91        4.61     10.32 o
  -1  11   2      213.35      246.79     11.33 o
   0  11   2        2.64        8.34     11.01 o
   1  11   2      741.39      776.95     17.00 o
   2  11   2       51.56       64.17      9.40 o
   3  11   2      192.89      174.99      8.63 o
   4  11   2        9.93       20.67     10.09 o
   5  11   2       19.26       22.92     11.77 o
   6  11   2        0.14       -0.44      9.78 o
  -7  12   2        3.96       19.39     10.15 o
  -6  12   2        2.62        8.10      9.58 o
  -5  12   2       52.42       42.84      8.66 o
  -4  12   2      209.78      210.04      9.01 o
  -3  12   2        2.60        0.10      8.40 o
  -2  12   2       32.88       27.83      9.87 o
  -1  12   2     1574.95     1625.20     19.47 o
   0  12   2      285.93      282.03     10.87 o
   1  12   2       22.47       34.46      8.94 o
   2  12   2      279.82      273.12     10.88 o
   3  12   2        4.71       -3.07      8.51 o
   4  12   2      363.38      308.33      9.93 o
   5  12   2       27.41       38.31     10.04 o
   6  12   2        1.74       14.19     10.60 o
  -7  13   2        3.19        9.87     11.69 o
  -6  13   2        0.02       14.28     10.31 o
  -5  13   2        4.45       16.66      8.87 o
  -4  13   2        1.14       12.97      8.28 o
  -3  13   2     1207.84     1262.67     13.22 o
  -2  13   2       42.57       46.00      9.45 o
  -1  13   2      387.10      402.43     11.14 o
   0  13   2      178.82      182.63     10.29 o
   1  13   2      984.80     1006.78     30.98 o
   2  13   2       67.96       63.41     10.28 o
   3  13   2        2.16        1.83      9.32 o
   4  13   2      102.22      108.93      9.10 o
   5  13   2        6.55        7.16     11.60 o
   6  13   2        5.94       15.85     10.74 o
  -7  14   2        1.68        5.65     11.46 o
  -6  14   2        0.16       18.56      9.68 o
  -5  14   2       25.80       24.99      9.85 o
  -4  14   2        3.77        4.34      8.41 o
  -3  14   2      285.46      294.38      9.84 o
  -2  14   2      817.10      901.60     13.34 o
  -1  14   2      242.54      270.15     10.42 o
   0  14   2       35.58       40.50      9.42 o
   1  14   2       69.36       70.15     10.41 o
   2  14   2      382.44      379.31     10.30 o
   3  14   2       31.74       30.54     10.32 o
   4  14   2      168.02      120.59     12.62 o
   5  14   2        0.10       14.24     11.62 o
   6  14   2        1.70        9.38     10.47 o
  -7  15   2        1.54        6.36     11.73 o
  -6  15   2        2.02       -4.81      9.51 o
  -5  15   2        4.83       11.36      8.68 o
  -4  15   2       95.57       82.52      9.40 o
  -3  15   2      547.68      586.86     10.85 o
  -2  15   2      206.56      201.16      9.66 o
  -1  15   2        6.11       17.29     10.00 o
   0  15   2     2095.60     1904.39     49.01 o
   1  15   2      513.65      534.19     30.68 o
   2  15   2      228.42      237.85     10.37 o
   3  15   2      149.13      129.67      9.49 o
   4  15   2       25.35       30.37     10.87 o
   5  15   2       13.40        9.41      9.64 o
   6  15   2        5.74        1.89     10.40 o
  -6  16   2       23.87       27.02     10.18 o
  -5  16   2      137.31      114.73      9.45 o
  -4  16   2       53.31       40.98      9.13 o
  -3  16   2      202.15      225.13      9.86 o
  -2  16   2       68.93       64.88     10.09 o
  -1  16   2      127.89      130.32     10.20 o
   0  16   2      547.43      487.99     13.15 o
   1  16   2       16.75       20.63     10.06 o
   2  16   2        3.90        9.31      9.31 o
   3  16   2      231.04      209.18     12.45 o
   4  16   2       25.46       14.52      9.38 o
   5  16   2       23.18       24.06      9.87 o
   6  16   2        0.26        9.19      9.60 o
  -6  17   2        2.35       12.75     10.58 o
  -5  17   2       36.83       41.49      9.42 o
  -4  17   2       60.37       58.97      9.39 o
  -3  17   2        0.53       -3.21      9.69 o
  -2  17   2      815.28      782.89     17.35 o
  -1  17   2       28.09       34.93      9.90 o
   0  17   2       15.46       40.47      9.78 o
   1  17   2       97.65       87.07     10.63 o
   2  17   2       17.65        7.07     11.70 o
   3  17   2       24.89       29.77     10.02 o
   4  17   2       18.36       23.40      9.92 o
   5  17   2        9.76        1.19      9.92 o
   6  17   2        0.66       -3.18      9.84 o
  -6  18   2        0.08        5.71      9.44 o
  -5  18   2       36.11       27.18      9.58 o
  -4  18   2        6.69        1.12      9.47 o
  -3  18   2       52.87       46.08      9.45 o
  -2  18   2        5.41        6.10      9.80 o
  -1  18   2       25.16       17.22      9.88 o
   0  18   2       66.99       66.49     10.55 o
   1  18   2      149.18      147.13     11.49 o
   2  18   2        0.91        7.92     11.15 o
   3  18   2       54.07       62.26      9.57 o
   4  18   2        4.22       18.84      9.67 o
   5  18   2       40.58       31.17      8.93 o
   6  18   2        1.15       17.56     10.59 o
  -6  19   2        9.50       18.65      9.41 o
  -5  19   2       12.40       10.05      9.90 o
  -4  19   2      227.60      243.07     11.51 o
  -3  19   2       91.63       93.62      9.54 o
  -2  19   2       97.30       95.43      9.98 o
  -1  19   2      139.73      137.15     10.71 o
   0  19   2       35.96       29.90     10.01 o
   1  19   2      305.68      295.73     13.87 o
   2  19   2        0.70       -9.95     12.00 o
   3  19   2      143.49      133.41      8.70 o
   4  19   2        0.05       -3.18     10.31 o
   5  19   2        8.87       19.08      8.64 o
  -6  20   2        1.88        4.24     10.03 o
  -5  20   2        4.88       12.28      9.22 o
  -4  20   2       14.19       21.16      8.93 o
  -3  20   2        0.02        8.16      9.13 o
  -2  20   2      184.94      192.76     10.53 o
  -1  20   2      633.20      636.11     14.24 o
   0  20   2        0.05        0.02     10.22 o
   1  20   2      275.31      288.85     11.16 o
   2  20   2      114.12       92.47     10.19 o
   3  20   2        9.28       11.69      8.50 o
   4  20   2        0.02       12.19      9.48 o
   5  20   2        8.22       16.99      8.71 o
  -6  21   2        0.00        7.84      9.84 o
  -5  21   2        0.10        3.47      9.30 o
  -4  21   2        3.02        6.09      8.97 o
  -3  21   2        2.86       11.32      9.90 o
  -2  21   2       47.17       45.10      9.43 o
  -1  21   2       13.22       17.44     10.42 o
   0  21   2      185.42      179.02     10.73 o
   1  21   2      435.21      424.62     15.27 o
   2  21   2       59.21       68.66     10.25 o
   3  21   2        2.44       16.58      8.71 o
   4  21   2        1.43       13.49      8.75 o
   5  21   2       28.06       20.31      8.79 o
  -6  22   2        0.05       10.36      9.97 o
  -5  22   2        1.26       24.79      9.02 o
  -4  22   2        0.21        4.83      8.94 o
  -3  22   2       17.71       28.19      9.69 o
  -2  22   2       10.66       15.92     10.40 o
  -1  22   2        0.54        5.20     15.99 o
   0  22   2      409.79      387.76     11.81 o
   1  22   2      101.08      101.47     10.59 o
   2  22   2      182.54      179.27     11.34 o
   3  22   2       48.85       63.92      9.55 o
   4  22   2       10.06       11.52      8.84 o
   5  22   2        0.08       -1.61      9.32 o
  -6  23   2        0.45        7.23     10.83 o
  -5  23   2        0.15        5.63      9.42 o
  -4  23   2        3.15       11.23      8.79 o
  -3  23   2        0.00       10.92      9.49 o
  -2  23   2        1.32        8.24     10.05 o
  -1  23   2       50.99       47.74     11.83 o
   0  23   2      136.88      152.83     10.69 o
   1  23   2       18.57       28.37     10.28 o
   2  23   2       58.00       61.66     11.47 o
   3  23   2       45.98       52.62      9.72 o
   4  23   2        1.63        5.07      9.13 o
   5  23   2        1.31       10.90      9.73 o
  -6  24   2        0.31        6.69     10.61 o
  -5  24   2        0.95       15.52      9.80 o
  -4  24   2       13.81        9.74      8.64 o
  -3  24   2        3.36        7.31      9.88 o
  -2  24   2       89.07       68.23      9.87 o
  -1  24   2        0.57       14.11     11.99 o
   0  24   2        6.47       14.31     10.42 o
   1  24   2        0.29       10.44      9.82 o
   2  24   2        0.31        8.83     11.01 o
   3  24   2        0.56       10.69      9.80 o
   4  24   2        1.48       15.66      9.33 o
   5  24   2        1.20       13.73      9.50 o
  -6  25   2        0.03        2.09     13.20 o
  -5  25   2        1.02        5.38      9.20 o
  -4  25   2       14.05       15.34      9.04 o
  -3  25   2       11.01       22.13      9.74 o
  -2  25   2       22.87       22.63     10.81 o
  -1  25   2        3.30       12.68     11.29 o
   0  25   2      216.57      230.27     10.83 o
   1  25   2        4.60        0.66     10.43 o
   2  25   2       31.76       31.46      9.45 o
   3  25   2        0.72       12.71      9.54 o
   4  25   2        4.15        9.57      8.88 o
   5  25   2        0.17       -6.45     10.03 o
  -5  26   2        0.25        2.27      9.64 o
  -4  26   2        0.03        9.97      9.50 o
  -3  26   2        3.56        2.15      9.62 o
  -2  26   2       16.18       33.59     10.88 o
  -1  26   2      127.25      142.30     13.03 o
   0  26   2        0.01       13.04     10.25 o
   1  26   2       34.46       37.97     10.86 o
   2  26   2        5.06       12.11      9.47 o
   3  26   2        1.57       -0.05      9.90 o
   4  26   2        0.85        8.92      9.68 o
   5  26   2        1.13       12.71      9.82 o
  -5  27   2        0.44        8.93      9.79 o
  -4  27   2        0.33        6.67      9.81 o
  -3  27   2        9.78       20.57     10.16 o
  -2  27   2       41.77       26.63      9.79 o
  -1  27   2      286.63      291.37     13.69 o
   0  27   2        5.98       19.33     10.46 o
   1  27   2       37.61       45.67     11.29 o
   2  27   2       14.46       30.42     10.18 o
   3  27   2        6.15       12.70     10.28 o
   4  27   2        0.00        8.19      9.08 o
   5  27   2        0.80       16.61     11.01 o
  -5  28   2        0.23        7.02     10.08 o
  -4  28   2        2.64        1.01     10.44 o
  -3  28   2        5.47       17.56      9.97 o
  -2  28   2       75.25       67.68     10.42 o
  -1  28   2       22.33       20.08     12.12 o
   0  28   2      178.77      164.72     10.92 o
   1  28   2        4.14        1.96     10.42 o
   2  28   2       62.15       62.94     10.38 o
   3  28   2        3.55        2.81      9.34 o
   4  28   2        6.50        9.49     10.01 o
  -5  29   2        0.29       27.24     10.30 o
  -4  29   2        7.32        5.29     10.23 o
  -3  29   2        5.05        8.05     10.48 o
  -2  29   2        1.62       13.51      9.69 o
  -1  29   2        2.28       27.76     13.31 o
   0  29   2        0.21        7.85     10.44 o
   1  29   2        9.01       14.62     10.73 o
   2  29   2       17.33       19.01     10.15 o
   3  29   2       20.30       24.63      9.13 o
   4  29   2        8.88        7.50     10.18 o
  -5  30   2        0.03        7.41     10.22 o
  -4  30   2        0.09        3.43     11.28 o
  -3  30   2        2.44        1.99     10.14 o
  -2  30   2      105.10      108.87     13.20 o
  -1  30   2       61.49       58.72     12.70 o
   0  30   2        7.94       10.47     10.70 o
   1  30   2        0.25        7.86     10.86 o
   2  30   2        0.00        5.44      9.39 o
   3  30   2       21.54        7.85     10.04 o
   4  30   2        1.49       -0.04      9.70 o
  -5  31   2        5.29        3.53     15.30 o
  -4  31   2        3.74        1.69     11.14 o
  -3  31   2        5.86        8.94     10.70 o
  -2  31   2       42.55       41.15     10.26 o
  -1  31   2      112.08      117.17     12.67 o
   0  31   2       21.35       21.37     10.47 o
   1  31   2        0.00        8.52      9.86 o
   2  31   2       57.51       56.61      9.89 o
   3  31   2        6.85        9.17     10.56 o
   4  31   2        1.74        6.53     10.48 o
  -4  32   2        0.13        3.59     12.70 o
  -3  32   2        0.22        5.86     11.19 o
  -2  32   2        0.09       10.63     10.58 o
  -1  32   2       74.10       68.69     13.85 o
   0  32   2        2.38       15.39     10.54 o
   1  32   2        3.87       14.24      9.87 o
   2  32   2        0.24        7.29     10.07 o
   3  32   2        0.25       15.88     10.68 o
   4  32   2        3.80       11.50      9.70 o
  -4  33   2        4.16        7.37     12.22 o
  -3  33   2        0.79       15.47     10.58 o
  -2  33   2       31.48       18.74     12.61 o
  -1  33   2        2.35       21.25     13.08 o
   0  33   2        3.61        5.33     11.99 o
   1  33   2       14.34        9.33     10.11 o
   2  33   2        1.21        3.72     10.61 o
   3  33   2        4.14       13.11     11.02 o
  -4  34   2        0.00        7.25     12.58 o
  -3  34   2       12.89       11.47     11.21 o
  -2  34   2        8.72        6.72     12.88 o
  -1  34   2        1.69       12.90     12.43 o
   0  34   2        0.09        6.86     12.32 o
   1  34   2        1.96       10.76     10.30 o
   2  34   2        0.75       15.18     10.40 o
   3  34   2        1.70        4.99     11.73 o
  -4  35   2        7.54       23.85     14.11 o
  -3  35   2        1.31       18.76     11.16 o
  -2  35   2        0.39       14.59     12.25 o
  -1  35   2        2.34       32.21     14.59 o
   0  35   2       30.04       34.65     13.03 o
   1  35   2        2.98        9.68     10.97 o
   2  35   2        0.22       14.10     10.82 o
   3  35   2        0.38       14.07     11.65 o
  -3  36   2        4.33       21.03     12.63 o
  -2  36   2        9.13       23.71     12.43 o
  -1  36   2       17.08       23.41     13.71 o
   0  36   2        2.22       -4.09     13.52 o
   1  36   2        0.08        3.18     10.91 o
   2  36   2        0.89        3.08     12.08 o
   3  36   2        0.01        6.41     15.71 o
  -3  37   2        0.15        9.71     12.84 o
  -2  37   2        0.46       10.51     13.21 o
  -1  37   2        0.40       12.70     13.19 o
   0  37   2        3.17       -1.52     14.24 o
   1  37   2        4.87       26.15     11.36 o
   2  37   2        5.73       17.43     11.01 o
  -3  38   2        1.88       20.48     22.35 o
  -2  38   2        0.01        1.60     13.49 o
  -1  38   2        0.00        4.16     13.50 o
   0  38   2        1.92       14.12     13.97 o
   1  38   2        2.02       18.74     12.22 o
   2  38   2        0.44        7.67     11.60 o
  -2  39   2        0.04        6.02     13.86 o
  -1  39   2        0.00        6.31     14.25 o
   0  39   2        0.04        4.55     15.03 o
   1  39   2        0.03        4.72     12.36 o
  -1  40   2        0.18        1.33     15.04 o
   0  40   2        0.73        7.36     15.65 o
   1  40   2        8.01        9.09     13.71 o
  -7   1   3        6.86       14.17      9.30 o
  -6   1   3        5.23       15.40      8.27 o
  -5   1   3       14.35       21.66      7.79 o
  -4   1   3      173.99      199.55      8.56 o
  -3   1   3       30.52       18.35      8.03 o
  -2   1   3     1852.96     1849.56     17.18 o
  -1   1   3     5210.48     4782.29     66.86 o
   0   1   3      518.10      523.20     12.95 o
   1   1   3      377.78      473.39      9.74 o
   2   1   3       57.77       89.23      7.14 o
   3   1   3       73.12       76.00      7.10 o
   4   1   3       13.12       21.82      7.72 o
   5   1   3        0.24       -4.51      9.78 o
   6   1   3        0.96       21.64     12.37 o
  -7   2   3        0.13        9.25     11.23 o
  -6   2   3       51.14       51.60      8.15 o
  -5   2   3       10.44       14.86      7.85 o
  -4   2   3       89.87       75.63      7.94 o
  -3   2   3       25.96       36.14      7.67 o
  -2   2   3      391.94      395.44     11.49 o
  -1   2   3      743.63      711.47     20.00 o
   0   2   3     5504.86     5463.80    121.90 o
   1   2   3      181.35      186.15      8.64 o
   2   2   3       19.96       29.90      6.99 o
   3   2   3       35.38       40.55      7.17 o
   4   2   3       33.76       35.29      7.96 o
   5   2   3        5.50       16.24      9.43 o
   6   2   3        0.20       18.36     12.00 o
  -7   3   3        0.22        1.15     11.27 o
  -6   3   3        1.15        1.89      8.94 o
  -5   3   3       17.41       16.30      7.83 o
  -4   3   3        1.30        9.02      7.92 o
  -3   3   3        8.32       15.27      7.95 o
  -2   3   3       58.50       91.34     10.54 o
  -1   3   3     8387.27     7419.74    188.53 o
   0   3   3     5570.70     5374.60    139.65 o
   1   3   3      536.98      574.88     10.13 o
   2   3   3       12.23        7.79      7.40 o
   3   3   3        0.84        2.08      7.58 o
   4   3   3       28.54       31.08      7.97 o
   5   3   3        1.08       12.53      8.61 o
   6   3   3       15.95       12.23     12.23 o
  -7   4   3        0.23       11.71     11.27 o
  -6   4   3        3.60        8.65     10.29 o
  -5   4   3       38.05       42.42      9.16 o
  -4   4   3       60.46       63.29      8.05 o
  -3   4   3      600.69      546.15      9.55 o
  -2   4   3      485.73      523.79     11.78 o
  -1   4   3      686.19      648.32     17.12 o
   0   4   3     3576.20     3206.60     84.61 o
   1   4   3      158.36      156.56      8.81 o
   2   4   3        7.26       15.06      7.32 o
   3   4   3       55.71       67.88      8.67 o
   4   4   3       70.79       48.46      9.10 o
   5   4   3       13.49       31.79      9.98 o
   6   4   3        2.68       30.27     12.26 o
  -7   5   3        0.00        6.88     11.25 o
  -6   5   3       17.73       19.77      7.86 o
  -5   5   3       10.54        4.11      8.89 o
  -4   5   3       61.62       72.73      7.96 o
  -3   5   3       60.97       47.23      8.90 o
  -2   5   3     1021.54     1039.19     13.24 o
  -1   5   3      870.32      858.15     22.55 o
   0   5   3      226.52      185.69     11.93 o
   1   5   3      440.29      456.96     10.32 o
   2   5   3      375.99      375.63      8.73 o
   3   5   3      222.95      198.24      8.01 o
   4   5   3        0.92       14.50      8.40 o
   5   5   3       19.77       22.56     10.77 o
   6   5   3        9.44       17.64     12.66 o
  -7   6   3        4.33        1.76     10.93 o
  -6   6   3        0.00        5.95      8.48 o
  -5   6   3        5.96        7.84      8.47 o
  -4   6   3       37.50       37.88      8.11 o
  -3   6   3      305.01      294.96      9.17 o
  -2   6   3     2121.98     2141.80     15.87 o
  -1   6   3     1440.44     1343.62     38.34 o
   0   6   3      314.29      270.56     12.04 o
   1   6   3      140.97      176.08      9.11 o
   2   6   3      633.83      599.44     16.41 o
   3   6   3      350.35      355.89      8.74 o
   4   6   3      188.72      190.58     10.30 o
   5   6   3        0.10       12.39     11.58 o
   6   6   3        0.54        5.19     12.01 o
  -7   7   3        4.03        7.92      9.46 o
  -6   7   3       12.75        8.50      8.81 o
  -5   7   3      123.72      123.21     10.67 o
  -4   7   3       59.95       56.76      7.90 o
  -3   7   3        8.98        7.57      8.04 o
  -2   7   3      581.66      581.81     11.23 o
  -1   7   3       97.65       70.97     12.69 o
   0   7   3       29.02       34.33     11.05 o
   1   7   3       31.61       40.61      8.37 o
   2   7   3      406.10      398.01     10.09 o
   3   7   3      327.12      339.12      8.62 o
   4   7   3       53.67       67.94      8.29 o
   5   7   3       13.26       31.41     11.13 o
   6   7   3        0.31       -6.19     12.06 o
  -7   8   3        7.97        9.96     10.35 o
  -6   8   3        0.30       12.06      9.51 o
  -5   8   3       42.62       38.93     10.10 o
  -4   8   3        7.51        8.32      7.95 o
  -3   8   3      147.63      165.31      8.99 o
  -2   8   3       26.75       34.30      9.54 o
  -1   8   3        1.36        1.01     11.75 o
   0   8   3     1039.54      877.96     26.26 o
   1   8   3        2.39       19.59      9.99 o
   2   8   3        5.08        3.26      7.68 o
   3   8   3      239.04      213.36      8.35 o
   4   8   3      239.93      200.90     10.10 o
   5   8   3        2.79       17.57     11.78 o
   6   8   3        1.14       -1.43     11.78 o
  -7   9   3        0.73      -10.45     10.48 o
  -6   9   3        8.24       27.36      9.41 o
  -5   9   3        5.08       11.66      9.25 o
  -4   9   3        0.00       12.95      7.79 o
  -3   9   3        6.78        9.12      8.93 o
  -2   9   3      361.19      439.74     11.09 o
  -1   9   3      372.52      366.32     13.05 o
   0   9   3      550.28      565.57     15.43 o
   1   9   3      367.57      393.16     10.69 o
   2   9   3        1.07       14.40      7.69 o
   3   9   3      250.88      249.74      8.31 o
   4   9   3      198.90      190.37     10.32 o
   5   9   3        1.03       11.47     10.80 o
   6   9   3        0.01       15.62     11.86 o
  -7  10   3        2.88        4.83      9.57 o
  -6  10   3        6.64       12.15      9.29 o
  -5  10   3        4.02        9.31      8.84 o
  -4  10   3       10.01       19.71      8.58 o
  -3  10   3       56.43       54.70      8.68 o
  -2  10   3      111.26      142.03      9.93 o
  -1  10   3      514.33      494.69     12.48 o
   0  10   3       98.01      115.33     11.69 o
   1  10   3       80.70       87.94      9.49 o
   2  10   3       39.91       58.26      8.04 o
   3  10   3      233.59      228.26     10.22 o
   4  10   3        8.10       15.40     11.01 o
   5  10   3       10.87        7.56     11.29 o
   6  10   3        0.38        6.39     11.22 o
  -7  11   3        0.69        2.14     10.25 o
  -6  11   3       14.34       19.00      9.33 o
  -5  11   3       40.29       31.28      9.45 o
  -4  11   3        0.30        6.03      9.24 o
  -3  11   3      894.02      882.95     11.18 o
  -2  11   3       18.30       31.87     10.05 o
  -1  11   3       74.35       85.28     10.74 o
   0  11   3      634.72      609.78     13.74 o
   1  11   3     1103.46     1011.56     19.23 o
   2  11   3        9.72        5.91      7.80 o
   3  11   3      377.62      351.36     10.85 o
   4  11   3      196.85      156.95     11.42 o
   5  11   3       25.09       22.68     11.16 o
   6  11   3       10.94       11.25     11.77 o
  -7  12   3        0.64        8.33      9.93 o
  -6  12   3        2.73        0.90      8.98 o
  -5  12   3        2.18        1.54      8.97 o
  -4  12   3       48.61       51.15      8.29 o
  -3  12   3       58.10       46.74      9.12 o
  -2  12   3     1406.97     1354.73     23.20 o
  -1  12   3       33.30       44.05     11.08 o
   0  12   3      725.01      670.05     28.99 o
   1  12   3      438.96      433.80     13.72 o
   2  12   3        2.20       17.94      8.98 o
   3  12   3        0.00       11.25      9.23 o
   4  12   3        1.05       14.67     12.01 o
   5  12   3        1.31       14.71     11.14 o
   6  12   3        1.23        6.81     10.69 o
  -7  13   3        2.96       22.36     10.03 o
  -6  13   3       47.56       37.44      9.18 o
  -5  13   3        1.51       11.27      9.54 o
  -4  13   3       11.39        9.21      8.29 o
  -3  13   3      209.14      181.68      9.13 o
  -2  13   3        5.67        6.65      9.62 o
  -1  13   3      265.51      260.29     11.27 o
   0  13   3       58.70       50.60     11.31 o
   1  13   3     1975.30     2068.75    100.68 o
   2  13   3       92.27       82.10      8.70 o
   3  13   3       13.37       20.78      9.50 o
   4  13   3      120.80      121.07     10.60 o
   5  13   3       27.63       25.57     10.46 o
   6  13   3        9.17       26.74     10.49 o
  -7  14   3        1.75       13.82     10.07 o
  -6  14   3        0.77        9.84      9.43 o
  -5  14   3        9.71       18.51      8.92 o
  -4  14   3        8.18        9.52      8.34 o
  -3  14   3       55.31       52.87      8.74 o
  -2  14   3      173.01      200.39     10.22 o
  -1  14   3      295.59      295.35     12.48 o
   0  14   3      112.51      112.43     10.39 o
   1  14   3       18.65       23.10     10.35 o
   2  14   3      160.52      144.37      9.89 o
   3  14   3      139.48      126.94     10.07 o
   4  14   3       33.67       41.42      9.65 o
   5  14   3       10.93        9.45     10.89 o
   6  14   3        0.09        1.93     10.32 o
  -7  15   3        5.47        8.76     10.54 o
  -6  15   3        0.36        8.49      9.07 o
  -5  15   3        0.37        0.81      8.52 o
  -4  15   3       98.09       80.50      8.78 o
  -3  15   3      338.68      364.06     10.80 o
  -2  15   3      198.00      218.11     10.44 o
  -1  15   3      247.23      258.51     11.18 o
   0  15   3       19.51       17.69      9.48 o
   1  15   3       40.56       44.70      8.83 o
   2  15   3       36.16       28.39     10.06 o
   3  15   3       77.43       67.42     10.00 o
   4  15   3        1.03       15.93     10.52 o
   5  15   3       25.66       12.11     11.01 o
   6  15   3        0.06       15.45     10.83 o
  -7  16   3        1.20       12.80     11.39 o
  -6  16   3        0.45       11.62      9.28 o
  -5  16   3       18.23       35.60      9.46 o
  -4  16   3        2.91        3.63      8.72 o
  -3  16   3       43.62       43.40      9.57 o
  -2  16   3       68.63       56.38     10.66 o
  -1  16   3       44.76       47.70     10.50 o
   0  16   3       91.97       65.29      9.29 o
   1  16   3      324.79      336.72     15.59 o
   2  16   3      297.05      299.37     11.46 o
   3  16   3       71.92       74.54     10.01 o
   4  16   3       48.24       41.97     10.17 o
   5  16   3       22.91       21.03     10.33 o
  -6  17   3        1.39        8.63      9.50 o
  -5  17   3        1.30       -3.53      8.51 o
  -4  17   3       72.92       69.66      9.80 o
  -3  17   3       74.61       88.76      9.97 o
  -2  17   3        8.95        8.88     10.09 o
  -1  17   3       14.34       11.07     10.26 o
   0  17   3      126.73      116.28      9.81 o
   1  17   3      275.89      297.81     12.42 o
   2  17   3      192.86      202.44      9.81 o
   3  17   3       16.37       29.55      9.07 o
   4  17   3       33.76       38.97      9.41 o
   5  17   3        0.14        6.26     10.32 o
  -6  18   3        0.70       16.72      9.44 o
  -5  18   3       31.64       29.95      8.99 o
  -4  18   3       31.52       38.18      9.50 o
  -3  18   3       68.93       74.53      9.81 o
  -2  18   3       51.95       61.40     10.27 o
  -1  18   3        2.54        0.52     10.55 o
   0  18   3      180.06      177.82     10.06 o
   1  18   3       14.56       31.21     11.21 o
   2  18   3        2.10        3.58      9.33 o
   3  18   3        8.66       23.18      9.64 o
   4  18   3       16.34       17.51      8.73 o
   5  18   3        9.22        7.95      9.89 o
  -6  19   3        2.38       -0.99      9.51 o
  -5  19   3        5.25        5.93      9.08 o
  -4  19   3      103.40       90.71      9.02 o
  -3  19   3       60.26       75.93      9.98 o
  -2  19   3       55.75       56.46     10.58 o
  -1  19   3       34.30       28.59     11.03 o
   0  19   3       36.12       35.36      9.42 o
   1  19   3       29.92       38.50     11.88 o
   2  19   3       10.34       22.66      9.03 o
   3  19   3       48.36       41.89      9.30 o
   4  19   3        7.03        2.93      8.92 o
   5  19   3        0.92        9.04      9.49 o
  -6  20   3        0.54        1.25     10.24 o
  -5  20   3        4.79       16.67      9.76 o
  -4  20   3        4.25        9.18      8.79 o
  -3  20   3      179.72      199.00     10.41 o
  -2  20   3        8.72       22.56     10.32 o
  -1  20   3       97.02      118.33     11.65 o
   0  20   3        9.85       19.12      9.28 o
   1  20   3       48.19       48.39     10.24 o
   2  20   3      157.32      149.80      9.35 o
   3  20   3        1.14        6.73      8.92 o
   4  20   3        0.18        7.45      8.82 o
   5  20   3        1.38        3.96      9.08 o
  -6  21   3        3.19        4.04     10.64 o
  -5  21   3        3.20       13.47     10.00 o
  -4  21   3       13.51       16.72      8.53 o
  -3  21   3        0.13       -4.69     10.21 o
  -2  21   3       27.39       30.64     10.01 o
  -1  21   3        0.06       12.37     12.92 o
   0  21   3        0.57       -2.94     10.11 o
   1  21   3      291.25      290.61     11.42 o
   2  21   3       21.79       31.02      9.24 o
   3  21   3        0.10        7.14      8.95 o
   4  21   3        1.62        7.69      8.88 o
   5  21   3        2.59        3.13      9.37 o
  -6  22   3        1.18       14.20     10.17 o
  -5  22   3        1.47       11.33      9.97 o
  -4  22   3       13.90       13.62      8.72 o
  -3  22   3      112.02      116.20     10.83 o
  -2  22   3        0.26       12.89     10.56 o
  -1  22   3      184.72      187.68     12.69 o
   0  22   3      112.52      113.92     10.17 o
   1  22   3       31.48       42.95      9.44 o
   2  22   3       52.04       58.94     10.51 o
   3  22   3        5.87       14.37      8.50 o
   4  22   3       11.80       20.40      8.78 o
   5  22   3        0.16       -6.57      9.58 o
  -6  23   3        0.03        3.32     10.24 o
  -5  23   3        1.36       -1.53      9.31 o
  -4  23   3        0.24       20.35      8.72 o
  -3  23   3       30.53       42.82     10.06 o
  -2  23   3       13.24       26.93     11.10 o
  -1  23   3      314.78      310.59     11.53 o
   0  23   3       32.37       29.75      9.81 o
   1  23   3        1.05        9.16      8.73 o
   2  23   3       11.94       17.46      9.65 o
   3  23   3        7.73       20.94      8.75 o
   4  23   3        2.64        0.54      9.15 o
   5  23   3        0.62        8.55      9.62 o
  -6  24   3        3.82       29.48     10.25 o
  -5  24   3        0.33        4.61      9.93 o
  -4  24   3        3.58        7.69      8.75 o
  -3  24   3       18.57       47.75     10.85 o
  -2  24   3      148.37      129.85     10.91 o
  -1  24   3        2.53        4.94     10.93 o
   0  24   3       62.63       57.80     10.17 o
   1  24   3       63.05       64.66      9.92 o
   2  24   3       26.01       23.12      9.98 o
   3  24   3        8.47       11.79      8.66 o
   4  24   3        0.04        8.94      8.74 o
   5  24   3        0.67        8.93      9.93 o
  -6  25   3        0.00       12.90     10.02 o
  -5  25   3        2.00        6.27      9.58 o
  -4  25   3       10.72        8.93      9.75 o
  -3  25   3       47.70       50.35     10.64 o
  -2  25   3        0.10       11.97     10.33 o
  -1  25   3       20.93       12.96     12.90 o
   0  25   3       10.82       18.29     10.31 o
   1  25   3        2.72        9.26      9.68 o
   2  25   3       36.01       47.64      9.95 o
   3  25   3        0.67        2.10      9.30 o
   4  25   3        2.23       17.32      9.58 o
   5  25   3        0.85       -2.12     11.02 o
  -5  26   3        0.02        5.19      9.77 o
  -4  26   3        0.22        4.65     10.36 o
  -3  26   3        0.06        4.60      9.97 o
  -2  26   3       21.51       31.25      9.75 o
  -1  26   3       63.84       72.41     12.32 o
   0  26   3      112.02      109.59     10.71 o
   1  26   3       59.32       57.89      9.49 o
   2  26   3      183.11      166.62     10.69 o
   3  26   3       11.00       16.19     10.18 o
   4  26   3        0.10        0.62      9.65 o
  -5  27   3        0.85        6.39      9.92 o
  -4  27   3       12.17       19.53     11.37 o
  -3  27   3        9.97       10.24     11.49 o
  -2  27   3       18.06       18.66     10.22 o
  -1  27   3       86.86       78.42     13.76 o
   0  27   3       25.32       26.65     10.17 o
   1  27   3       11.33       17.58     10.22 o
   2  27   3        0.15       12.06      9.30 o
   3  27   3        4.61       14.23      9.95 o
   4  27   3        1.34       13.10      9.78 o
  -5  28   3        1.64        2.79      9.97 o
  -4  28   3        4.79       14.36     10.64 o
  -3  28   3        5.37        8.25     10.30 o
  -2  28   3        5.57       19.61     11.48 o
  -1  28   3       23.41       32.41     12.15 o
   0  28   3        5.85        6.06     10.19 o
   1  28   3       23.28       25.86      9.71 o
   2  28   3        0.36        5.87      9.77 o
   3  28   3        3.21       12.68     11.00 o
   4  28   3        0.49       12.75      9.28 o
  -5  29   3        1.18        2.80     10.41 o
  -4  29   3        9.41       25.79     11.16 o
  -3  29   3        3.43       11.34     10.60 o
  -2  29   3        9.40       26.50     13.25 o
  -1  29   3       46.80       38.81     12.06 o
   0  29   3        0.00        3.90     10.41 o
   1  29   3        0.07        7.04      9.40 o
   2  29   3        0.89       -0.48      9.80 o
   3  29   3       41.22       28.23     10.95 o
   4  29   3        4.34       13.91     10.38 o
  -5  30   3        3.39       11.26     11.21 o
  -4  30   3        0.83       -2.56     10.84 o
  -3  30   3        1.56        2.11     10.73 o
  -2  30   3       15.50       15.26     12.58 o
  -1  30   3       11.06       24.96     11.94 o
   0  30   3        9.45       21.49     10.35 o
   1  30   3        4.31        7.13      9.93 o
   2  30   3        4.00       11.79     10.30 o
   3  30   3        0.19        3.48     10.19 o
   4  30   3        4.15       11.05     10.31 o
  -5  31   3        0.29        4.96     11.01 o
  -4  31   3        0.02        3.62     11.82 o
  -3  31   3        3.34       17.73     10.45 o
  -2  31   3        9.80       14.35     12.13 o
  -1  31   3      103.46      103.14     13.24 o
   0  31   3       15.42       30.31     10.45 o
   1  31   3        0.26       11.28      9.84 o
   2  31   3        6.04       16.58     10.25 o
   3  31   3        0.43        1.45     10.52 o
   4  31   3        2.56       16.25     17.10 o
  -4  32   3        0.22        7.89     11.60 o
  -3  32   3        1.28        8.99     10.70 o
  -2  32   3       12.95       34.04     12.18 o
  -1  32   3       13.33        6.73     13.21 o
   0  32   3       21.07       35.98     10.54 o
   1  32   3       47.49       44.27     10.35 o
   2  32   3        1.93       17.22      9.86 o
   3  32   3       22.44       22.32     10.25 o
  -4  33   3        1.05       11.82     11.42 o
  -3  33   3        0.17        0.26     10.79 o
  -2  33   3        0.12       -1.15     13.13 o
  -1  33   3        9.73        9.75     13.15 o
   0  33   3        9.47       15.36     11.72 o
   1  33   3        4.70        9.43     10.16 o
   2  33   3        3.11       19.49     10.13 o
   3  33   3        0.11        8.97     10.46 o
  -4  34   3        0.56       11.01     12.75 o
  -3  34   3        2.62       12.34     11.12 o
  -2  34   3        0.08       10.40     11.89 o
  -1  34   3        0.49       -3.31     12.82 o
   0  34   3       11.45       17.47     11.71 o
   1  34   3        1.67        5.76     10.85 o
   2  34   3        6.19       13.58     10.42 o
   3  34   3        0.04       12.13     11.35 o
  -4  35   3        1.33        9.08     13.44 o
  -3  35   3        0.07        9.26     13.84 o
  -2  35   3       31.87       26.68     13.01 o
  -1  35   3        0.25        2.77     13.39 o
   0  35   3        0.03        0.61     11.86 o
   1  35   3        1.22        9.18     10.90 o
   2  35   3        0.32        2.51     10.51 o
   3  35   3        1.00       -3.32     18.02 o
  -3  36   3        0.36       12.01     14.04 o
  -2  36   3        0.25        8.20     13.23 o
  -1  36   3        0.99        4.83     13.67 o
   0  36   3        0.17       10.84     11.90 o
   1  36   3        1.04       13.72     11.20 o
   2  36   3        0.50       14.28     11.12 o
  -3  37   3        2.85       12.32     14.71 o
  -2  37   3        1.21       12.00     14.02 o
  -1  37   3        5.10       10.98     14.12 o
   0  37   3        5.98       23.90     14.78 o
   1  37   3        1.91       16.32     11.08 o
   2  37   3        4.56        8.27     10.95 o
  -2  38   3        7.73       14.57     14.37 o
  -1  38   3        2.13       -7.34     13.93 o
   0  38   3        1.51        7.86     13.86 o
   1  38   3        1.00        0.27     11.68 o
  -2  39   3        0.18       -5.06     13.09 o
  -1  39   3        3.03       10.96     14.63 o
   0  39   3        6.46       12.85     14.49 o
   1  39   3        0.73        6.02     12.59 o
  -1  40   3        0.01        4.37     14.20 o
   0  40   3        3.65        4.12     14.56 o
  -7   0   4        7.12       14.45     12.78 o
  -6   0   4        0.23        3.31     12.52 o
  -5   0   4       29.15       41.43     12.18 o
  -4   0   4        3.50       18.67     11.40 o
  -3   0   4       95.86       90.54     13.41 o
  -2   0   4     1594.15     1671.13     46.25 o
  -1   0   4      317.64      280.72     22.12 o
   0   0   4      133.44      166.81     13.79 o
   1   0   4     7619.93     7908.31    149.93 o
   2   0   4     2768.80     2965.93    100.73 o
   3   0   4       63.28       69.47     11.49 o
   4   0   4       57.44       68.51     12.63 o
   5   0   4        4.75       14.55     25.58 o
   6   0   4        4.74        7.76     17.37 o
  -7   1   4        1.98       15.98      9.56 o
  -6   1   4       24.27       25.02      9.13 o
  -5   1   4      121.91       96.83      8.71 o
  -4   1   4        0.39        8.05      8.38 o
  -3   1   4        2.67        7.70      8.87 o
  -2   1   4      465.14      447.25     12.97 o
  -1   1   4       57.81       49.58     14.04 o
   0   1   4        7.15        4.74      9.77 o
   1   1   4      974.56     1149.36     19.17 o
   2   1   4       54.64       64.67      7.40 o
   3   1   4        2.51        9.75      7.37 o
   4   1   4       35.61       45.18      8.66 o
   5   1   4        0.57        1.11     11.44 o
   6   1   4        0.33        7.52     12.96 o
  -7   2   4        0.42        6.23     10.84 o
  -6   2   4        0.12        6.02      8.86 o
  -5   2   4       48.79       60.01      8.22 o
  -4   2   4       43.36       54.72      8.29 o
  -3   2   4      654.38      634.24     11.11 o
  -2   2   4        9.14       12.36     11.22 o
  -1   2   4     1971.12     1912.65     36.17 o
   0   2   4      143.23      131.68     10.15 o
   1   2   4      471.06      507.42      9.31 o
   2   2   4      870.53      861.26     19.99 o
   3   2   4       10.30        2.20      8.07 o
   4   2   4       46.72       58.16      7.56 o
   5   2   4        3.89       18.35     11.28 o
   6   2   4        3.16       -1.10     12.42 o
  -7   3   4        1.11        1.21     10.56 o
  -6   3   4        0.61        3.32      8.51 o
  -5   3   4       24.75       29.59      8.18 o
  -4   3   4      524.06      527.15      9.65 o
  -3   3   4      137.09      171.11      9.25 o
  -2   3   4      730.84      802.45     24.70 o
  -1   3   4       36.78       23.00     14.08 o
   0   3   4      292.35      294.23     10.55 o
   1   3   4     1159.98     1210.24     17.78 o
   2   3   4     1210.43     1251.58     27.53 o
   3   3   4        0.09       -0.58      7.15 o
   4   3   4        3.60        5.36      7.96 o
   5   3   4        7.92       -1.01     11.06 o
   6   3   4        1.49        4.55     12.27 o
  -7   4   4        9.41       24.35      9.29 o
  -6   4   4        1.13       23.04      9.18 o
  -5   4   4       85.28       94.52      8.44 o
  -4   4   4      272.97      264.99      9.26 o
  -3   4   4        0.08       12.77      8.40 o
  -2   4   4       16.21       20.63     12.48 o
  -1   4   4     1677.31     1558.72     53.26 o
   0   4   4     1645.87     1612.32     40.73 o
   1   4   4      277.18      284.16      8.83 o
   2   4   4      101.20       93.86      7.85 o
   3   4   4       68.49       70.54      7.33 o
   4   4   4       31.50       38.06      8.56 o
   5   4   4        0.39       -4.65     11.46 o
   6   4   4        0.00      -10.12     12.80 o
  -7   5   4        1.06        6.73     10.48 o
  -6   5   4       50.89       51.67      9.97 o
  -5   5   4       10.45        7.90      8.60 o
  -4   5   4      310.74      323.08      9.23 o
  -3   5   4       25.66       14.22      8.79 o
  -2   5   4     6016.31     5941.97    167.86 o
  -1   5   4        6.69       -0.86     12.03 o
   0   5   4      992.13      866.06     20.20 o
   1   5   4      238.78      259.50      9.15 o
   2   5   4      825.48      878.25     18.35 o
   3   5   4       63.96       79.26      7.69 o
   4   5   4        0.23       -3.05     10.32 o
   5   5   4        5.94       12.20     10.96 o
   6   5   4        0.03       17.24     12.79 o
  -7   6   4        0.43        1.16      9.91 o
  -6   6   4       11.35       17.11      9.41 o
  -5   6   4        1.26        6.16      8.74 o
  -4   6   4       15.18       20.34      8.68 o
  -3   6   4     1327.89     1444.46     19.86 o
  -2   6   4      578.42      601.13     13.07 o
  -1   6   4      740.45      685.82     20.88 o
   0   6   4      121.08      129.87     10.65 o
   1   6   4      286.18      369.07     12.51 o
   2   6   4       15.21       25.09      8.03 o
   3   6   4       25.84       32.78      8.98 o
   4   6   4        4.97       14.52     11.46 o
   5   6   4        8.15       13.37     11.06 o
   6   6   4        7.67       26.02     13.45 o
  -7   7   4        4.11        2.64      9.93 o
  -6   7   4        0.00        6.46      9.10 o
  -5   7   4        0.05        7.06      8.88 o
  -4   7   4      184.57      170.44      8.81 o
  -3   7   4        6.78        2.02      8.61 o
  -2   7   4     3424.03     3489.20     62.04 o
  -1   7   4       31.28       29.11     11.32 o
   0   7   4       80.31      106.41      9.99 o
   1   7   4      177.39      178.11      9.25 o
   2   7   4      115.12      108.32      8.09 o
   3   7   4      118.52      109.17      8.88 o
   4   7   4       18.05       32.33     10.74 o
   5   7   4       65.07       37.45     15.09 o
   6   7   4        0.39        2.20     13.31 o
  -7   8   4        0.97        8.11      9.98 o
  -6   8   4        1.24       -3.75      9.76 o
  -5   8   4      117.00      135.66      9.27 o
  -4   8   4        1.70        4.31      8.61 o
  -3   8   4       82.31      101.27      9.05 o
  -2   8   4      295.72      263.64     11.11 o
  -1   8   4      450.42      472.48     13.05 o
   0   8   4     1458.03     1556.29     32.46 o
   1   8   4      945.09      972.24     20.84 o
   2   8   4       13.32       12.75      7.88 o
   3   8   4      151.77      149.47      9.82 o
   4   8   4      479.56      396.02     10.76 o
   5   8   4       28.03       20.40     12.21 o
   6   8   4        1.84       14.76     14.17 o
  -7   9   4        3.99        9.33     10.64 o
  -6   9   4       28.23       37.55      9.01 o
  -5   9   4       24.75       18.51      9.23 o
  -4   9   4       14.70       15.67      7.83 o
  -3   9   4       89.06      108.85      9.21 o
  -2   9   4       61.54       41.55     10.39 o
  -1   9   4      479.00      490.57     13.18 o
   0   9   4      324.93      305.29     10.86 o
   1   9   4      556.35      550.81     13.41 o
   2   9   4        0.10        4.62      8.51 o
   3   9   4       17.70       23.74      8.50 o
   4   9   4      103.88       91.80     10.16 o
   5   9   4        5.93        1.98     11.18 o
   6   9   4        1.06       11.85     12.09 o
  -7  10   4        1.24        1.72      9.89 o
  -6  10   4        6.15        9.23      9.10 o
  -5  10   4       23.28       24.74      9.72 o
  -4  10   4       51.96       71.01      8.82 o
  -3  10   4       47.75       59.05      9.18 o
  -2  10   4      285.05      275.62     10.91 o
  -1  10   4      403.80      425.88     12.42 o
   0  10   4      924.73      875.31     34.80 o
   1  10   4       98.06      111.04     10.52 o
   2  10   4      128.39      123.44      8.87 o
   3  10   4        3.82        9.10      9.74 o
   4  10   4      240.76      212.71     10.52 o
   5  10   4       10.21       10.84     11.77 o
   6  10   4        0.46        3.08     19.25 o
  -7  11   4        1.29        9.91     10.19 o
  -6  11   4       80.56       64.59      9.01 o
  -5  11   4        0.15        8.24     10.06 o
  -4  11   4       36.08       42.06      8.66 o
  -3  11   4       12.18       16.10      9.24 o
  -2  11   4       29.66       39.04      9.97 o
  -1  11   4      129.77      119.57     10.91 o
   0  11   4      144.69      165.65     10.20 o
   1  11   4       32.40       38.65      9.24 o
   2  11   4       70.32       94.54      9.94 o
   3  11   4       48.08       62.35      9.50 o
   4  11   4        0.10        1.87     12.36 o
   5  11   4        0.31        4.08     11.75 o
  -7  12   4        1.69        3.31      9.39 o
  -6  12   4        3.39        9.75      8.75 o
  -5  12   4       77.35       62.11     10.16 o
  -4  12   4      239.95      245.13      9.68 o
  -3  12   4       55.01       47.48      8.76 o
  -2  12   4        1.59       12.32      9.89 o
  -1  12   4        6.59       13.88      9.84 o
   0  12   4      203.42      198.50     10.57 o
   1  12   4       11.66       21.58     10.19 o
   2  12   4      203.67      194.30     10.08 o
   3  12   4      317.26      284.22     11.64 o
   4  12   4       26.91       32.08     12.70 o
   5  12   4        9.14       10.75     11.97 o
  -7  13   4        0.67        6.41     10.56 o
  -6  13   4        0.46        8.09      8.90 o
  -5  13   4       46.19       37.89      9.08 o
  -4  13   4       21.76       24.59      9.73 o
  -3  13   4        0.36        2.50      8.63 o
  -2  13   4       66.45       79.43     10.77 o
  -1  13   4       63.04       43.08      9.86 o
   0  13   4      142.53      138.32     11.47 o
   1  13   4       48.72       49.29     10.40 o
   2  13   4       51.80       59.13      9.77 o
   3  13   4       54.23       48.02     11.32 o
   4  13   4       24.91        0.81     12.44 o
   5  13   4        2.77       16.53     11.11 o
  -7  14   4        5.63        7.34     10.21 o
  -6  14   4        0.39       18.39      9.76 o
  -5  14   4      130.26      130.69      9.46 o
  -4  14   4       51.48       55.92     10.09 o
  -3  14   4       91.78      109.95      9.73 o
  -2  14   4      130.56      104.79      9.64 o
  -1  14   4       26.81       21.55     10.47 o
   0  14   4      624.05      607.26     17.63 o
   1  14   4       17.26       21.03      9.52 o
   2  14   4      294.50      282.83     11.04 o
   3  14   4       12.00       22.16     11.84 o
   4  14   4       64.48       58.72     12.03 o
   5  14   4        0.45       17.65     12.60 o
  -7  15   4        0.14        6.30      9.71 o
  -6  15   4       28.47       24.95      9.36 o
  -5  15   4       29.97       21.26      9.16 o
  -4  15   4        8.59       20.34      8.77 o
  -3  15   4       46.92       70.69     10.73 o
  -2  15   4       50.79       60.13     10.51 o
  -1  15   4       25.49       37.91     10.43 o
   0  15   4       13.26       22.01     10.15 o
   1  15   4       22.21       46.66     10.53 o
   2  15   4      506.97      466.63     21.22 o
   3  15   4      401.44      354.31     12.29 o
   4  15   4        7.68       15.15     10.83 o
   5  15   4        5.90        8.58      9.51 o
  -7  16   4        0.05       19.61     10.50 o
  -6  16   4        0.13        3.82      9.72 o
  -5  16   4        0.12        7.24      8.82 o
  -4  16   4       72.57       66.90      9.12 o
  -3  16   4        3.41        8.55      9.76 o
  -2  16   4      105.34      114.54     12.18 o
  -1  16   4      135.87      141.30     10.08 o
   0  16   4       14.12       23.51     10.31 o
   1  16   4       63.00       58.30     10.03 o
   2  16   4       84.93       82.54     10.83 o
   3  16   4      156.56      144.84     10.55 o
   4  16   4        7.17       27.26     11.84 o
   5  16   4        4.11        9.97     10.21 o
  -7  17   4        5.81        9.77     13.07 o
  -6  17   4        1.58        8.76      9.83 o
  -5  17   4        8.73        8.34      8.78 o
  -4  17   4        0.41        4.98      9.26 o
  -3  17   4       68.81       60.59     10.00 o
  -2  17   4      345.80      384.98     13.30 o
  -1  17   4       17.01       11.49     10.47 o
   0  17   4      239.44      230.89     11.26 o
   1  17   4       12.53       14.70      8.72 o
   2  17   4      147.73      132.07     10.50 o
   3  17   4        5.90        9.91     10.23 o
   4  17   4        6.69        9.40     10.64 o
   5  17   4        0.65        7.64     11.08 o
  -6  18   4        2.42       15.36      9.94 o
  -5  18   4        2.52        9.55      9.37 o
  -4  18   4       13.90       23.38      9.24 o
  -3  18   4      109.11      107.15     10.72 o
  -2  18   4      148.25      140.59     12.92 o
  -1  18   4        1.88       12.73     11.33 o
   0  18   4       64.41       67.91      9.61 o
   1  18   4      226.39      222.81     12.59 o
   2  18   4      679.45      650.91     32.73 o
   3  18   4       63.80       66.01      8.67 o
   4  18   4        0.43       17.63     11.83 o
   5  18   4        7.82       24.97     11.34 o
  -6  19   4        5.22        5.10     10.22 o
  -5  19   4        2.00       12.71      9.07 o
  -4  19   4        6.65       16.68      8.78 o
  -3  19   4        8.83       12.73     10.61 o
  -2  19   4       45.20       68.31     12.25 o
  -1  19   4      251.62      244.38     11.47 o
   0  19   4      121.14      118.04      9.34 o
   1  19   4       26.77        8.68      9.60 o
   2  19   4      317.41      314.18     20.26 o
   3  19   4       53.78       49.49      8.46 o
   4  19   4        0.21        9.35      9.99 o
   5  19   4        2.54       12.94     10.31 o
  -6  20   4        0.70       10.37      9.88 o
  -5  20   4       18.83       17.70      9.45 o
  -4  20   4       37.15       30.60      9.43 o
  -3  20   4      188.74      197.39     13.36 o
  -2  20   4      174.24      162.26     12.59 o
  -1  20   4       16.88       21.68     10.34 o
   0  20   4       90.59       83.53      9.17 o
   1  20   4       13.83       20.43      9.54 o
   2  20   4        4.67        5.13     10.58 o
   3  20   4       11.48       -1.13      8.83 o
   4  20   4       23.67        4.35     10.07 o
   5  20   4        0.28        4.85     10.23 o
  -6  21   4        0.23       14.89      9.38 o
  -5  21   4       15.38       14.90      9.21 o
  -4  21   4        2.63        0.05      9.00 o
  -3  21   4      317.37      309.17     11.36 o
  -2  21   4      251.41      241.72     12.41 o
  -1  21   4       48.69       41.05     10.57 o
   0  21   4        2.12        7.27      9.62 o
   1  21   4        1.15       13.60      9.54 o
   2  21   4       15.21       20.75     10.42 o
   3  21   4       17.19       24.71      9.36 o
   4  21   4        6.14       19.54     10.00 o
   5  21   4        1.54       11.11      9.65 o
  -6  22   4        4.17        8.11      9.91 o
  -5  22   4        4.77       12.48      9.29 o
  -4  22   4        2.11       15.35      9.25 o
  -3  22   4       29.73       41.85     11.33 o
  -2  22   4        0.74       -6.49     11.85 o
  -1  22   4      307.82      321.36     15.60 o
   0  22   4       40.62       54.35      9.93 o
   1  22   4       18.87       20.46     10.20 o
   2  22   4       40.66       37.41     10.53 o
   3  22   4       17.39       23.53      9.53 o
   4  22   4        3.88        5.86     10.56 o
   5  22   4        0.62        8.68     10.17 o
  -6  23   4        0.02       12.45     10.29 o
  -5  23   4        0.00        6.53      9.30 o
  -4  23   4       24.97       22.42      9.67 o
  -3  23   4       30.73       31.57     10.46 o
  -2  23   4       76.15       90.92     14.42 o
  -1  23   4      322.52      292.55     11.55 o
   0  23   4       16.98       24.46      9.44 o
   1  23   4       27.62       18.18      9.75 o
   2  23   4        4.09       12.16      9.04 o
   3  23   4        4.84        6.74      8.64 o
   4  23   4        1.06        5.70     10.45 o
  -6  24   4        1.53        7.65     10.04 o
  -5  24   4        0.00        7.93      9.27 o
  -4  24   4        4.90        7.06      9.54 o
  -3  24   4        4.25        4.83     10.55 o
  -2  24   4      401.45      388.42     13.51 o
  -1  24   4        0.00      -10.52     10.52 o
   0  24   4       83.40       73.46     10.27 o
   1  24   4       43.02       34.13      9.19 o
   2  24   4        0.02       -0.96      9.77 o
   3  24   4       33.79       36.43      9.04 o
   4  24   4        1.67       16.28     10.12 o
  -6  25   4        0.04        4.79     10.79 o
  -5  25   4        6.63       14.53      9.88 o
  -4  25   4        0.38       17.54     10.66 o
  -3  25   4        7.57       17.70     10.17 o
  -2  25   4      131.93      132.11     13.84 o
  -1  25   4      128.32      133.68     12.63 o
   0  25   4       65.93       79.81      9.71 o
   1  25   4        2.91        5.09      9.49 o
   2  25   4       12.58       10.08     10.05 o
   3  25   4       13.95        3.77      9.06 o
   4  25   4        3.15       15.02     10.11 o
  -6  26   4        0.87        0.62     18.03 o
  -5  26   4        5.53       11.20      9.63 o
  -4  26   4        8.94        7.21     10.96 o
  -3  26   4        6.93        7.10     10.01 o
  -2  26   4      113.69      104.24     13.04 o
  -1  26   4       51.20       49.17     11.97 o
   0  26   4       13.67       13.31      9.82 o
   1  26   4        3.69       -1.32      9.25 o
   2  26   4        2.37        6.24      9.87 o
   3  26   4       11.15       11.39     10.13 o
   4  26   4        0.36       16.11     10.48 o
  -5  27   4        0.14        8.00     10.01 o
  -4  27   4        0.64        9.56     11.40 o
  -3  27   4        0.27       24.01     11.63 o
  -2  27   4       15.42       32.19     12.64 o
  -1  27   4      121.22      103.73     11.11 o
   0  27   4       87.38       83.04     10.89 o
   1  27   4       10.49       11.60      9.06 o
   2  27   4       28.24       34.06     10.87 o
   3  27   4       11.02        9.34      9.35 o
   4  27   4        0.05       12.01     10.45 o
  -5  28   4        1.06       10.44     10.57 o
  -4  28   4        1.57       12.30     11.43 o
  -3  28   4        1.31       19.76     10.73 o
  -2  28   4        8.17      -10.76     11.84 o
  -1  28   4       30.03       32.48     10.49 o
   0  28   4        2.49       -0.84      9.87 o
   1  28   4        0.22        7.06      9.76 o
   2  28   4        1.42       -2.65      9.54 o
   3  28   4        2.52       13.58      9.77 o
   4  28   4        2.84        2.93     10.60 o
  -5  29   4        0.31       13.57     11.54 o
  -4  29   4        0.09       15.96     11.87 o
  -3  29   4        0.01       13.48     10.69 o
  -2  29   4        6.64       18.03     13.01 o
  -1  29   4       27.09       24.32     10.61 o
   0  29   4        0.02        8.02     10.37 o
   1  29   4        1.36       14.90      9.37 o
   2  29   4        0.26        5.35      9.59 o
   3  29   4        3.72       13.61      9.78 o
   4  29   4        0.00        7.55     11.73 o
  -5  30   4        0.27       10.37     11.40 o
  -4  30   4        0.01        6.64     11.87 o
  -3  30   4        0.56        3.77     12.36 o
  -2  30   4        0.07       15.02     11.98 o
  -1  30   4       31.96       28.19     11.60 o
   0  30   4       20.35       18.39     10.80 o
   1  30   4       45.95       49.92     10.06 o
   2  30   4       33.70       26.37     10.45 o
   3  30   4        4.52        3.24     10.53 o
  -5  31   4        0.01        6.99     12.16 o
  -4  31   4        1.00        9.16     12.12 o
  -3  31   4        0.21       10.28     12.73 o
  -2  31   4       14.66       14.87     12.71 o
  -1  31   4        9.77       10.28     12.81 o
   0  31   4       36.51       31.33     10.15 o
   1  31   4        0.15        5.21      9.76 o
   2  31   4        0.06       -1.56     10.02 o
   3  31   4        1.23        5.75     10.20 o
  -4  32   4        0.14       19.03     11.25 o
  -3  32   4        0.26        6.35     12.73 o
  -2  32   4        6.05        9.94     11.70 o
  -1  32   4        1.14        7.87     12.03 o
   0  32   4       18.65       33.14     10.45 o
   1  32   4        0.21        9.33     10.07 o
   2  32   4       20.30       24.25     10.44 o
   3  32   4       11.88        9.75      9.89 o
  -4  33   4        0.11       -0.13     11.65 o
  -3  33   4        1.77        0.93     13.70 o
  -2  33   4        1.16        3.84     11.93 o
  -1  33   4        6.55       14.77     12.45 o
   0  33   4        0.92        6.82     12.07 o
   1  33   4        2.50        1.01     10.58 o
   2  33   4       11.19       16.29     10.50 o
   3  33   4        2.50        4.39     10.75 o
  -4  34   4        0.39        2.62     12.29 o
  -3  34   4       11.40       11.09     13.10 o
  -2  34   4        8.05       10.69     12.66 o
  -1  34   4        1.91        1.47     12.74 o
   0  34   4        1.99       -0.27     12.33 o
   1  34   4        0.00       13.31     10.46 o
   2  34   4        0.17        1.06     10.62 o
  -4  35   4        7.61        3.20     14.12 o
  -3  35   4        4.98        1.69     12.75 o
  -2  35   4       10.05       15.13     13.44 o
  -1  35   4        0.02        6.20     13.87 o
   0  35   4        0.41        4.97     11.95 o
   1  35   4        8.82       15.79     10.61 o
   2  35   4        0.01       13.39     11.16 o
  -3  36   4        1.91        6.15     13.19 o
  -2  36   4        0.10        8.56     13.00 o
  -1  36   4       20.63       12.92     13.09 o
   0  36   4        3.17       -7.24     11.44 o
   1  36   4        0.04        4.08     11.38 o
   2  36   4        4.46        1.91     10.98 o
  -3  37   4        0.38       -7.93     13.27 o
  -2  37   4        0.94       19.66     14.05 o
  -1  37   4        0.75       12.71     13.87 o
   0  37   4        0.00        3.57     11.80 o
   1  37   4        0.68        7.56     11.19 o
  -2  38   4        0.95       14.39     13.75 o
  -1  38   4        1.70       22.65     14.42 o
   0  38   4        0.36        4.14     12.96 o
   1  38   4        4.93       25.28     11.93 o
  -2  39   4        0.74       -5.46     17.02 o
  -1  39   4        0.02       -1.33     14.03 o
   0  39   4        1.72        7.24     15.45 o
  -7   1   5        1.19       13.15      9.79 o
  -6   1   5        9.05       11.66      8.76 o
  -5   1   5        9.38       26.11      8.77 o
  -4   1   5      328.63      325.50      9.72 o
  -3   1   5     2070.86     1935.44     28.60 o
  -2   1   5       34.71       22.94     11.72 o
  -1   1   5     1465.00     1372.16     55.19 o
   0   1   5     1630.08     1658.54     37.67 o
   1   1   5      641.09      675.83     13.63 o
   2   1   5     2111.25     2235.17     50.53 o
   3   1   5        9.30        8.44      7.61 o
   4   1   5       62.12       45.28     10.86 o
   5   1   5        0.06       -1.34     12.20 o
  -7   2   5        0.47       11.76     10.75 o
  -6   2   5       29.14       22.70      8.82 o
  -5   2   5        8.40       18.18      9.25 o
  -4   2   5        1.12        2.01      8.85 o
  -3   2   5       15.54       21.23      9.83 o
  -2   2   5       25.90       26.86     10.98 o
  -1   2   5      872.67      789.87     22.17 o
   0   2   5       74.69       83.72      9.09 o
   1   2   5        0.01        9.46      7.56 o
   2   2   5       54.59       70.97      7.46 o
   3   2   5       39.74       44.76      7.79 o
   4   2   5       23.02       22.17      8.40 o
   5   2   5        2.58        9.07     11.71 o
  -7   3   5        7.68       13.28      9.91 o
  -6   3   5        6.52       10.12      8.48 o
  -5   3   5       30.74       41.00      9.18 o
  -4   3   5        2.62        0.41      9.08 o
  -3   3   5     1545.40     1432.39     27.35 o
  -2   3   5      177.25      193.97     11.60 o
  -1   3   5      348.12      324.79     13.60 o
   0   3   5      602.93      622.44     16.63 o
   1   3   5       58.07       81.08      8.04 o
   2   3   5     1232.00     1261.51     30.00 o
   3   3   5        4.58        6.51      7.22 o
   4   3   5        1.37       27.84      9.99 o
   5   3   5        2.85       11.29     11.34 o
  -7   4   5        2.00       15.26     10.84 o
  -6   4   5        1.01       11.12      9.09 o
  -5   4   5       93.46       87.63      8.58 o
  -4   4   5      262.63      250.72      9.45 o
  -3   4   5      730.10      791.98     13.88 o
  -2   4   5      105.25      106.81     11.22 o
  -1   4   5      295.34      272.49     12.14 o
   0   4   5     1717.13     1736.87     55.09 o
   1   4   5      288.06      309.72      9.01 o
   2   4   5       13.30       19.16      7.94 o
   3   4   5      169.09      155.71      8.07 o
   4   4   5       28.96       10.89     10.72 o
   5   4   5        2.88       -1.89     11.72 o
  -7   5   5        3.76       13.99     12.25 o
  -6   5   5        5.03       20.26     10.46 o
  -5   5   5       56.95       66.94      9.03 o
  -4   5   5        6.16       16.61      8.96 o
  -3   5   5       73.93       77.92      9.62 o
  -2   5   5     2578.58     2506.48     72.08 o
  -1   5   5      859.41      845.28     32.09 o
   0   5   5       13.06       12.24      8.65 o
   1   5   5       25.42       38.63      7.74 o
   2   5   5       16.07       24.03      7.90 o
   3   5   5      165.19      160.96      9.12 o
   4   5   5       15.39       17.39     11.13 o
   5   5   5        0.02        8.57     11.40 o
  -7   6   5        0.21       11.81     10.65 o
  -6   6   5        0.63       22.16      9.91 o
  -5   6   5        6.53       20.17      9.58 o
  -4   6   5       58.25       50.14      8.80 o
  -3   6   5       26.99       29.09      9.36 o
  -2   6   5        0.00       -2.97     10.87 o
  -1   6   5     1117.20     1014.98     29.61 o
   0   6   5      415.98      378.25     14.72 o
   1   6   5        1.45        9.91      7.86 o
   2   6   5        3.05        2.15      8.07 o
   3   6   5      175.68      154.93      9.31 o
   4   6   5       11.86        1.68     11.20 o
   5   6   5        4.55       19.77     12.11 o
  -7   7   5        1.06        2.43     11.03 o
  -6   7   5        8.50       16.02      8.80 o
  -5   7   5        1.57        8.11      9.45 o
  -4   7   5       23.37       26.75      9.04 o
  -3   7   5       92.74      102.78      9.70 o
  -2   7   5       10.94        3.89     11.00 o
  -1   7   5       16.46       10.73     11.07 o
   0   7   5     1012.47      971.23     30.79 o
   1   7   5       29.50       28.40      8.10 o
   2   7   5      126.13      115.22      9.78 o
   3   7   5       17.66       17.94      9.44 o
   4   7   5       52.86       49.40     11.97 o
   5   7   5        6.47       14.17     11.47 o
  -7   8   5        0.13       14.56      9.62 o
  -6   8   5        9.53       16.18      9.68 o
  -5   8   5      137.88      139.70      9.56 o
  -4   8   5       15.53       30.93      9.48 o
  -3   8   5      225.80      224.98     10.25 o
  -2   8   5      330.03      330.02     12.19 o
  -1   8   5     2173.90     2116.24     76.65 o
   0   8   5     1033.02     1041.81     31.03 o
   1   8   5      100.48      104.91      7.86 o
   2   8   5      134.60      134.61     10.05 o
   3   8   5       10.12       24.11      9.81 o
   4   8   5        0.45        7.14     11.03 o
   5   8   5        0.12       13.15     11.51 o
  -7   9   5        1.39        1.27     10.02 o
  -6   9   5       81.88       79.07      9.42 o
  -5   9   5       14.27       14.31      9.45 o
  -4   9   5       27.74       23.13      8.90 o
  -3   9   5      102.24      102.59      9.89 o
  -2   9   5      475.40      447.14     17.82 o
  -1   9   5       99.63      117.06     10.85 o
   0   9   5       41.09       41.71      9.28 o
   1   9   5      137.33      163.09      8.33 o
   2   9   5      805.74      757.34     21.46 o
   3   9   5      193.03      184.84     11.01 o
   4   9   5       32.38       28.60     12.57 o
   5   9   5       10.99       15.44     11.79 o
  -7  10   5        2.13       11.97     10.92 o
  -6  10   5        1.41        0.28     10.36 o
  -5  10   5       31.22       43.79      9.07 o
  -4  10   5      204.50      193.96      9.77 o
  -3  10   5        0.02        8.54      9.29 o
  -2  10   5       53.55       56.71     10.61 o
  -1  10   5      126.38      115.75     10.72 o
   0  10   5       97.83       93.07      9.47 o
   1  10   5       38.04       36.15      7.67 o
   2  10   5        1.70       10.54      9.45 o
   3  10   5       10.67       13.10     11.04 o
   4  10   5       31.06       25.31     13.45 o
   5  10   5       15.88       11.57     12.39 o
  -7  11   5        2.56       10.60      9.99 o
  -6  11   5       10.43       13.77     10.13 o
  -5  11   5        1.09        8.44      9.22 o
  -4  11   5        0.01        8.20      8.71 o
  -3  11   5      790.23      783.07     14.87 o
  -2  11   5       14.88       16.46     10.23 o
  -1  11   5      242.94      271.65     11.53 o
   0  11   5       64.58       75.63      9.43 o
   1  11   5       22.38       24.92      8.56 o
   2  11   5       25.28       30.18      8.69 o
   3  11   5        1.03      -10.42     11.43 o
   4  11   5        0.00       18.74     13.53 o
   5  11   5       10.03        9.50     11.85 o
  -7  12   5        0.16       18.86     10.03 o
  -6  12   5        0.61        9.28      9.05 o
  -5  12   5       11.58       12.58      8.86 o
  -4  12   5       46.78       49.10      8.83 o
  -3  12   5        4.97       10.01     10.29 o
  -2  12   5        4.17       14.64     11.50 o
  -1  12   5      107.91      110.35      9.76 o
   0  12   5      203.33      213.74      9.91 o
   1  12   5        5.57        4.91      9.87 o
   2  12   5       60.10       67.89     10.01 o
   3  12   5       33.81       37.31     10.53 o
   4  12   5       34.52       41.17     11.22 o
   5  12   5        0.46        5.85     11.37 o
  -7  13   5        0.09       10.85     10.22 o
  -6  13   5        1.00        7.21      9.97 o
  -5  13   5        0.54        8.52      8.94 o
  -4  13   5       82.44       89.78      9.24 o
  -3  13   5      133.05      125.04      9.48 o
  -2  13   5      136.12      114.02     10.97 o
  -1  13   5       46.51       47.42      9.78 o
   0  13   5       14.27       15.86      9.57 o
   1  13   5        2.08       15.96      8.97 o
   2  13   5        0.92       10.99      9.79 o
   3  13   5       30.19       16.56     11.89 o
   4  13   5        0.51       16.54     13.59 o
   5  13   5        4.73       12.93     10.61 o
  -7  14   5        7.74       12.93     10.73 o
  -6  14   5        4.65        3.82      9.84 o
  -5  14   5        8.56       13.97      9.96 o
  -4  14   5      230.18      203.11      9.93 o
  -3  14   5       16.33       11.70      9.70 o
  -2  14   5        1.26        6.74     10.62 o
  -1  14   5        3.10       11.82     10.24 o
   0  14   5       79.71       84.38     13.06 o
   1  14   5        1.52       10.00      9.41 o
   2  14   5       25.86       25.48      9.56 o
   3  14   5        0.20       -2.25     10.57 o
   4  14   5        9.39       20.54     13.81 o
   5  14   5        1.11        6.25     11.25 o
  -7  15   5        3.32       13.95     10.29 o
  -6  15   5        1.54       -8.62      9.17 o
  -5  15   5        3.65       13.64      9.08 o
  -4  15   5      289.87      272.41     10.24 o
  -3  15   5        3.58        3.02      9.97 o
  -2  15   5       50.00       50.17     11.96 o
  -1  15   5       36.52       42.58     10.06 o
   0  15   5       55.66       66.55     12.14 o
   1  15   5       81.11       75.81     10.69 o
   2  15   5       10.05       29.71     10.26 o
   3  15   5       79.73       78.83     12.31 o
   4  15   5        4.86        1.43     11.45 o
   5  15   5        1.82        8.50     11.20 o
  -7  16   5        0.04        1.17     10.48 o
  -6  16   5       12.43       15.93      9.72 o
  -5  16   5        2.25        4.99      9.09 o
  -4  16   5      389.57      381.63     11.13 o
  -3  16   5       12.49       32.75      9.86 o
  -2  16   5       97.82      112.52     11.40 o
  -1  16   5      218.55      197.14     10.81 o
   0  16   5      335.07      313.84     12.26 o
   1  16   5       35.55       37.85     10.41 o
   2  16   5        2.01       17.26     11.69 o
   3  16   5       63.32       53.87     12.12 o
   4  16   5        7.70       26.65     10.70 o
   5  16   5        0.00        4.95     10.80 o
  -7  17   5        0.16       16.09     14.02 o
  -6  17   5        2.45       20.69      9.63 o
  -5  17   5        0.45       16.21      9.03 o
  -4  17   5      170.67      173.72     10.62 o
  -3  17   5       77.48       85.45     10.66 o
  -2  17   5       47.65       48.75     12.18 o
  -1  17   5        0.00        9.34     10.27 o
   0  17   5      123.00      134.24     10.26 o
   1  17   5      123.30      126.05     10.09 o
   2  17   5        6.41       19.56     10.07 o
   3  17   5      135.54      139.32      9.34 o
   4  17   5        2.01        3.90     10.43 o
   5  17   5        0.03        4.28     10.11 o
  -6  18   5        0.01        2.52      9.53 o
  -5  18   5        9.54       15.52      9.22 o
  -4  18   5      176.77      174.99      9.81 o
  -3  18   5        1.65       -8.01     10.24 o
  -2  18   5        0.64        5.75     12.21 o
  -1  18   5        9.60       32.09     10.64 o
   0  18   5        3.71        5.13      9.93 o
   1  18   5       26.26       31.06     11.26 o
   2  18   5        3.73       17.85      9.50 o
   3  18   5      114.92      122.01      9.36 o
   4  18   5        1.08        6.13      9.39 o
   5  18   5        0.16       -4.68     10.49 o
  -6  19   5        4.93        5.95      9.82 o
  -5  19   5        2.62        6.36      9.55 o
  -4  19   5       16.87       16.27      9.50 o
  -3  19   5      128.90      113.89     11.50 o
  -2  19   5        3.38       12.42     12.60 o
  -1  19   5        0.55        0.84     10.46 o
   0  19   5       46.15       49.56     10.02 o
   1  19   5        0.35        4.19     10.99 o
   2  19   5        2.43        3.11      8.93 o
   3  19   5       88.44       91.45      9.43 o
   4  19   5        0.16       11.62     10.66 o
   5  19   5        0.10        3.59     11.00 o
  -6  20   5        6.94       25.29     10.37 o
  -5  20   5        3.20        1.83      9.28 o
  -4  20   5        9.45       10.50      9.11 o
  -3  20   5       61.33       78.55     10.70 o
  -2  20   5      132.15      129.39     12.92 o
  -1  20   5       36.93       41.49      9.59 o
   0  20   5       16.10       24.31      9.53 o
   1  20   5       36.34       47.41     10.69 o
   2  20   5       16.67       18.14     10.93 o
   3  20   5        6.21       12.59      9.96 o
   4  20   5       19.03       15.18     11.15 o
  -6  21   5        0.05       11.45      9.90 o
  -5  21   5        0.69       13.58      9.53 o
  -4  21   5        7.63       16.39     10.01 o
  -3  21   5       81.64       68.18     10.65 o
  -2  21   5       76.91       96.43     13.30 o
  -1  21   5        1.50       16.64     10.49 o
   0  21   5       10.26       16.92      9.74 o
   1  21   5        5.06       28.93     11.39 o
   2  21   5       51.24       32.25     11.01 o
   3  21   5       19.04       36.75      9.70 o
   4  21   5        0.03        9.17      9.98 o
  -6  22   5        0.04        5.90     10.54 o
  -5  22   5        6.90       16.34      9.85 o
  -4  22   5        1.82        4.45      9.69 o
  -3  22   5        0.91        8.59     11.68 o
  -2  22   5       64.55       70.27     12.40 o
  -1  22   5       17.76       23.77     11.76 o
   0  22   5        0.74       13.31      9.66 o
   1  22   5      164.90      161.93     10.48 o
   2  22   5       19.68        7.33      9.95 o
   3  22   5        2.56        8.16      9.28 o
   4  22   5        2.93        9.94     10.06 o
  -6  23   5        0.28       13.75     10.98 o
  -5  23   5        0.11        4.29     10.41 o
  -4  23   5        0.10        0.49     10.13 o
  -3  23   5        0.31        6.11     11.95 o
  -2  23   5       55.45       56.82     11.88 o
  -1  23   5       29.92       30.68     11.63 o
   0  23   5        0.65       14.05      9.50 o
   1  23   5      125.56      105.73     10.33 o
   2  23   5       32.61       40.18     10.76 o
   3  23   5        3.61        8.19      9.99 o
   4  23   5        1.36        9.15      9.78 o
  -6  24   5        4.17       12.60     10.45 o
  -5  24   5        2.78        5.29     10.06 o
  -4  24   5        1.85        1.70     10.01 o
  -3  24   5        3.75       18.26     11.80 o
  -2  24   5        0.05       -2.42     12.21 o
  -1  24   5       41.94       46.71     10.61 o
   0  24   5       87.21       92.67      9.49 o
   1  24   5        1.91        8.66     10.01 o
   2  24   5       14.09       34.47      9.51 o
   3  24   5        4.73       18.87     10.62 o
   4  24   5        0.00       11.03      9.57 o
  -6  25   5        0.09       19.42     11.04 o
  -5  25   5        0.06        5.09     10.39 o
  -4  25   5        0.30        3.36     10.32 o
  -3  25   5       20.91       20.58     12.00 o
  -2  25   5      120.93      121.13     12.01 o
  -1  25   5        2.88        7.27     10.95 o
   0  25   5        3.56       15.46      9.90 o
   1  25   5      175.06      153.60     10.01 o
   2  25   5        0.45       -6.18     11.03 o
   3  25   5        4.74       14.85      9.41 o
   4  25   5        0.79       18.49      9.38 o
  -5  26   5        1.44        6.41     10.44 o
  -4  26   5        3.11       13.18     10.47 o
  -3  26   5        0.32       21.62     13.15 o
  -2  26   5      149.76      120.13     12.29 o
  -1  26   5       48.02       51.76     10.92 o
   0  26   5       71.16       80.89     10.19 o
   1  26   5       30.41       32.63      9.61 o
   2  26   5        9.30       11.54     11.15 o
   3  26   5        0.34       10.91      9.16 o
   4  26   5        6.39        2.33     10.28 o
  -5  27   5        0.24       18.06     11.41 o
  -4  27   5        4.08       25.06     10.74 o
  -3  27   5        0.30        7.27     12.19 o
  -2  27   5       24.66       23.01     12.57 o
  -1  27   5        0.25       17.18      9.66 o
   0  27   5        2.73        3.85      9.80 o
   1  27   5        0.03       -5.00      9.33 o
   2  27   5        2.64       14.76     10.10 o
   3  27   5       11.48       10.52      9.16 o
   4  27   5        3.73       33.30     32.09 o
  -5  28   5        0.20       -2.38     11.78 o
  -4  28   5        2.70        5.75     11.34 o
  -3  28   5        5.68       33.16     12.42 o
  -2  28   5       46.98       69.83     12.09 o
  -1  28   5       30.96       39.62     10.79 o
   0  28   5       21.08       41.27     10.00 o
   1  28   5        7.83       17.59     10.02 o
   2  28   5        7.00       13.16     10.63 o
   3  28   5        1.37       14.00      9.74 o
  -5  29   5        0.14       18.45     11.28 o
  -4  29   5        9.87       19.18     11.60 o
  -3  29   5        3.36       14.56     12.99 o
  -2  29   5        0.23       -7.18     11.89 o
  -1  29   5       26.36       35.69     11.60 o
   0  29   5        2.87       19.81     10.58 o
   1  29   5        0.00        8.11     10.16 o
   2  29   5        0.56        3.96      9.74 o
   3  29   5        3.43        1.90     10.07 o
  -5  30   5        8.91        6.49     11.46 o
  -4  30   5        0.41       15.88     10.67 o
  -3  30   5        2.21       17.18     12.57 o
  -2  30   5       11.89       30.23     12.42 o
  -1  30   5       31.41       47.67     10.92 o
   0  30   5        0.25        9.41      9.84 o
   1  30   5        4.09        8.93      9.85 o
   2  30   5        0.14        7.34      9.54 o
   3  30   5        0.49        9.83      9.88 o
  -5  31   5        1.21       24.52     15.11 o
  -4  31   5        1.78        1.70     12.40 o
  -3  31   5        5.88       19.54     13.55 o
  -2  31   5       15.51       23.62     12.32 o
  -1  31   5        2.55       25.07     11.18 o
   0  31   5       18.60       31.51     11.26 o
   1  31   5        0.22        6.64     10.17 o
   2  31   5       10.77        9.68     10.30 o
   3  31   5        0.01       -0.05     10.68 o
  -4  32   5        0.05       10.32     13.64 o
  -3  32   5        0.00        1.49     13.62 o
  -2  32   5        0.02        8.55     12.52 o
  -1  32   5        0.88        4.94     11.41 o
   0  32   5        6.08        9.52     10.72 o
   1  32   5        1.33        2.83     10.50 o
   2  32   5        0.24        8.13      9.93 o
  -4  33   5        0.74        9.60     12.97 o
  -3  33   5        0.12        7.92     14.10 o
  -2  33   5        0.71       -1.72     12.93 o
  -1  33   5        0.09       -8.08     12.59 o
   0  33   5        0.92       18.36     11.33 o
   1  33   5        2.12        7.40     10.12 o
   2  33   5        3.30       12.65     10.63 o
  -4  34   5        0.60       17.02     14.25 o
  -3  34   5        3.42        8.57     13.36 o
  -2  34   5        2.66       16.17     12.34 o
  -1  34   5        5.26       19.86     13.42 o
   0  34   5       16.08       16.57     12.45 o
   1  34   5        3.37       12.52     10.56 o
   2  34   5        0.02        5.30     10.78 o
  -3  35   5        0.10        9.37     13.56 o
  -2  35   5        7.76       14.86     13.19 o
  -1  35   5        3.80       22.56     12.38 o
   0  35   5        0.57        2.26     12.79 o
   1  35   5        1.97        9.13     10.80 o
   2  35   5        0.00       16.83     12.78 o
  -3  36   5        6.12       -2.14     12.72 o
  -2  36   5        2.23        3.38     13.32 o
  -1  36   5        4.26        9.79     12.71 o
   0  36   5        8.20       29.07     12.81 o
   1  36   5        0.02       18.33     10.94 o
  -3  37   5        5.28        9.24     20.46 o
  -2  37   5        0.75       32.29     15.27 o
  -1  37   5        0.91       14.61     13.52 o
   0  37   5        3.11       14.36     13.18 o
   1  37   5        2.68        3.37     11.46 o
  -2  38   5        0.04       21.29     14.85 o
  -1  38   5        0.43        8.23     14.84 o
   0  38   5        0.11        4.87     13.08 o
  -7   0   6        5.27       12.53     13.55 o
  -6   0   6       21.21       23.13     13.41 o
  -5   0   6      151.99      130.28     12.68 o
  -4   0   6        5.24       13.60     12.34 o
  -3   0   6     1705.83     1672.39    104.04 o
  -2   0   6     2306.22     2214.40    123.11 o
  -1   0   6       36.33       33.11     13.99 o
   0   0   6       57.23       66.94     13.52 o
   1   0   6        4.70       -8.29     11.01 o
   2   0   6        7.74       32.29     10.45 o
   3   0   6      347.01      383.38     21.31 o
   4   0   6        8.04       18.96     12.29 o
   5   0   6        3.65       20.78     17.75 o
  -7   1   6        0.05        6.78     11.14 o
  -6   1   6        0.01        4.85      8.68 o
  -5   1   6       14.14       19.82      8.72 o
  -4   1   6        8.84       16.58      9.66 o
  -3   1   6      183.18      181.78     12.02 o
  -2   1   6      848.90      825.34     29.18 o
  -1   1   6      285.41      265.56     16.64 o
   0   1   6      172.52      192.08      9.88 o
   1   1   6       18.55       22.19      7.94 o
   2   1   6       12.66       22.73      7.44 o
   3   1   6        0.76        6.84      7.67 o
   4   1   6        5.60       17.26     10.70 o
   5   1   6        1.49       19.59     11.46 o
  -7   2   6        0.14       11.02     10.65 o
  -6   2   6        6.54        9.89      8.81 o
  -5   2   6       13.99       28.66      9.23 o
  -4   2   6       49.87       61.46     10.39 o
  -3   2   6      877.87      825.89     26.82 o
  -2   2   6       90.47      124.39     11.54 o
  -1   2   6      149.77      167.76     10.24 o
   0   2   6      730.86      753.45     27.93 o
   1   2   6      711.04      706.41     18.61 o
   2   2   6       79.27       78.48      7.22 o
   3   2   6       22.15       34.71      9.52 o
   4   2   6        0.25        2.25     11.20 o
   5   2   6        2.35       19.73     11.58 o
  -7   3   6        0.54        1.40     11.13 o
  -6   3   6        0.51        9.10      9.17 o
  -5   3   6       77.71       79.27      9.58 o
  -4   3   6       54.60       57.97      9.89 o
  -3   3   6        0.47        8.97     10.50 o
  -2   3   6      588.54      574.57     13.93 o
  -1   3   6      179.80      157.56     11.81 o
   0   3   6       15.88       22.95      8.26 o
   1   3   6      237.76      255.63      8.55 o
   2   3   6        4.08        2.13      7.81 o
   3   3   6       75.74       78.05     10.70 o
   4   3   6        0.87       -8.19      9.86 o
   5   3   6        0.73       -6.76     13.50 o
  -7   4   6        1.23        6.50     10.79 o
  -6   4   6       14.43       22.86     10.44 o
  -5   4   6       45.28       61.37      9.30 o
  -4   4   6       44.63       62.96     10.49 o
  -3   4   6        0.21        1.93     10.52 o
  -2   4   6      484.31      509.48     15.48 o
  -1   4   6      880.61      842.32     26.28 o
   0   4   6      502.18      510.48     21.05 o
   1   4   6      106.61      124.35      8.42 o
   2   4   6        4.83       14.90      7.62 o
   3   4   6        9.87       25.03     10.99 o
   4   4   6       35.87       22.67     10.88 o
   5   4   6        1.11        2.88     11.73 o
  -7   5   6        0.39        2.47     10.70 o
  -6   5   6       69.52       82.95     10.99 o
  -5   5   6        0.97        9.35      9.30 o
  -4   5   6       91.98      107.39      9.80 o
  -3   5   6      622.00      622.26     21.60 o
  -2   5   6      503.48      447.10     14.70 o
  -1   5   6      398.66      370.22     13.47 o
   0   5   6       60.72       60.40      8.49 o
   1   5   6     1446.50     1557.20     35.64 o
   2   5   6       64.44       65.74      8.06 o
   3   5   6       55.54       42.78      9.77 o
   4   5   6        0.18        6.44     15.86 o
   5   5   6        0.10       31.10     12.33 o
  -7   6   6        1.27        6.99     10.87 o
  -6   6   6        4.09       10.47      9.84 o
  -5   6   6        0.37        2.51     10.00 o
  -4   6   6        3.62       12.15      9.46 o
  -3   6   6       94.07       95.70     10.86 o
  -2   6   6      136.32      135.71     10.46 o
  -1   6   6      234.38      216.42     10.79 o
   0   6   6      127.38      153.84      8.66 o
   1   6   6     1192.37     1233.94     27.52 o
   2   6   6        2.39       10.54      8.00 o
   3   6   6       17.82       13.95     14.77 o
   4   6   6       38.24       28.94     11.45 o
   5   6   6        0.94       21.95     12.20 o
  -7   7   6        1.64        9.38     11.11 o
  -6   7   6       66.22       58.40      9.79 o
  -5   7   6        2.19        6.87     10.05 o
  -4   7   6      298.24      287.31     10.64 o
  -3   7   6      283.52      280.68     11.06 o
  -2   7   6      293.54      280.84     11.45 o
  -1   7   6        1.15        7.90     10.02 o
   0   7   6        3.55       17.45      7.79 o
   1   7   6      201.21      222.65      8.64 o
   2   7   6       52.95       65.71      8.20 o
   3   7   6       20.63       14.30     10.96 o
   4   7   6        1.20       20.48     12.96 o
   5   7   6        0.59       -4.49     12.00 o
  -7   8   6        0.15       -0.84      9.75 o
  -6   8   6       23.24       21.58      9.71 o
  -5   8   6      540.36      515.21     11.17 o
  -4   8   6       12.78       12.27     10.05 o
  -3   8   6        0.03       -2.41     10.64 o
  -2   8   6      205.76      203.63     11.38 o
  -1   8   6      849.16      813.43     42.82 o
   0   8   6       11.60        9.58      9.49 o
   1   8   6       49.86       60.20      9.54 o
   2   8   6       89.72       88.70      8.85 o
   3   8   6       43.81       68.71     11.73 o
   4   8   6        6.81      -14.99     15.11 o
   5   8   6        0.47        0.39     12.26 o
  -7   9   6        0.00        6.70     10.80 o
  -6   9   6       14.02       23.78     10.32 o
  -5   9   6        8.65       19.18     10.90 o
  -4   9   6      222.54      197.76     10.24 o
  -3   9   6        0.99        2.73     11.12 o
  -2   9   6      436.43      367.25     15.05 o
  -1   9   6      464.79      416.38     15.29 o
   0   9   6      309.78      364.72     13.61 o
   1   9   6       73.20       83.86      9.25 o
   2   9   6        1.11       16.59     10.57 o
   3   9   6       33.16       30.85     12.01 o
   4   9   6        1.59        4.39     11.55 o
   5   9   6        0.68       20.50     13.29 o
  -7  10   6        2.05       15.78     12.30 o
  -6  10   6        1.83       10.18      9.93 o
  -5  10   6      288.01      291.43     10.63 o
  -4  10   6       17.38       15.85      9.88 o
  -3  10   6        0.66       14.20     11.43 o
  -2  10   6       40.33       37.82     10.18 o
  -1  10   6        1.54       12.79     10.03 o
   0  10   6        3.96       14.22      9.05 o
   1  10   6        8.75       13.35      7.86 o
   2  10   6       77.77       65.10     11.97 o
   3  10   6       21.46       15.52     10.93 o
   4  10   6        0.71      -13.77     14.15 o
   5  10   6        0.15       -1.00     12.67 o
  -7  11   6        1.40        8.30     10.51 o
  -6  11   6       15.24        6.65      9.37 o
  -5  11   6       23.44       10.77      9.44 o
  -4  11   6        0.33       21.07     10.38 o
  -3  11   6       14.70       12.52     10.31 o
  -2  11   6      395.25      343.02     11.71 o
  -1  11   6       13.83       17.10     10.12 o
   0  11   6       15.57       14.87      9.31 o
   1  11   6       31.06       36.42      9.13 o
   2  11   6        0.00       12.65     10.16 o
   3  11   6       13.47       12.27      9.47 o
   4  11   6       15.14       43.24     24.50 o
   5  11   6       14.14       27.68     13.09 o
  -7  12   6        8.61        5.10     10.57 o
  -6  12   6        0.04        9.02      9.36 o
  -5  12   6       45.80       51.65      9.93 o
  -4  12   6       54.38       69.50     10.62 o
  -3  12   6       86.08       97.90     10.82 o
  -2  12   6        0.94       14.43     10.24 o
  -1  12   6       53.41       75.16     10.34 o
   0  12   6      187.45      195.37     10.23 o
   1  12   6       39.79       49.99     10.15 o
   2  12   6      252.21      258.31     18.18 o
   3  12   6        2.10       -2.92     10.37 o
   4  12   6        0.42        6.53     10.17 o
   5  12   6        0.29       -0.06     12.43 o
  -7  13   6        1.07        4.07     10.67 o
  -6  13   6        0.63        6.21     10.23 o
  -5  13   6        1.27       -1.81      9.65 o
  -4  13   6       33.90       47.04      9.90 o
  -3  13   6        8.56       14.12     10.64 o
  -2  13   6       13.44       18.91     10.35 o
  -1  13   6       74.18       73.71     10.59 o
   0  13   6        0.02       11.85     10.67 o
   1  13   6        1.32        8.36     11.55 o
   2  13   6      126.29      120.90     10.55 o
   3  13   6       20.43       10.39      9.51 o
   4  13   6        3.91       18.35     11.52 o
   5  13   6        2.40        0.99     11.62 o
  -7  14   6        1.29        4.18     10.90 o
  -6  14   6        0.14       14.07      9.97 o
  -5  14   6       20.76       24.60      9.54 o
  -4  14   6        6.01       15.82     10.03 o
  -3  14   6        1.56       -4.84     10.84 o
  -2  14   6       40.02       38.68     10.22 o
  -1  14   6        4.52        6.90     10.77 o
   0  14   6      215.97      210.72     11.28 o
   1  14   6       50.76       52.43      9.97 o
   2  14   6       17.41       43.14     10.22 o
   3  14   6       17.46        9.78      9.81 o
   4  14   6        3.57       11.63     13.16 o
   5  14   6        2.45        2.52     10.84 o
  -7  15   6        0.05        2.30     11.49 o
  -6  15   6        0.50        9.40     10.59 o
  -5  15   6        7.48        8.80      9.93 o
  -4  15   6       52.41       52.76     10.34 o
  -3  15   6      198.59      200.10     11.46 o
  -2  15   6        5.68       14.52     11.01 o
  -1  15   6       54.18       45.24     10.81 o
   0  15   6        5.49       13.62     10.97 o
   1  15   6        2.46       12.23     10.78 o
   2  15   6       13.78       17.19     10.21 o
   3  15   6        0.49        3.81     10.17 o
   4  15   6        0.94       -1.07     11.81 o
   5  15   6        0.12       14.39     18.04 o
  -7  16   6        8.46       11.09     11.02 o
  -6  16   6        0.07        3.64     10.31 o
  -5  16   6        4.45        8.01     10.36 o
  -4  16   6      143.26      140.41     10.28 o
  -3  16   6      320.05      332.34     11.97 o
  -2  16   6       20.92       34.31     10.64 o
  -1  16   6        1.97       15.35     12.13 o
   0  16   6       94.88       91.28     13.62 o
   1  16   6       67.81       67.15     10.25 o
   2  16   6       22.49       24.61     10.40 o
   3  16   6       12.48       23.09     11.44 o
   4  16   6        8.69        9.12     10.25 o
  -7  17   6        0.53       12.96     13.45 o
  -6  17   6        0.14        5.60     10.35 o
  -5  17   6        0.29        9.60     10.45 o
  -4  17   6        0.80       -4.10     10.02 o
  -3  17   6      379.76      402.15     18.97 o
  -2  17   6        1.01        5.43     10.38 o
  -1  17   6      121.85      108.99     11.15 o
   0  17   6        2.73       13.33     11.56 o
   1  17   6        8.94        7.26     10.88 o
   2  17   6       17.86       22.28     11.31 o
   3  17   6        1.23        0.75     11.46 o
   4  17   6        0.45        8.70     10.72 o
  -6  18   6        0.00       11.34     10.57 o
  -5  18   6        5.36       15.69     10.10 o
  -4  18   6       11.17       17.40     10.46 o
  -3  18   6      211.67      228.07     12.02 o
  -2  18   6        6.33       16.97     10.28 o
  -1  18   6       91.05      102.79     10.86 o
   0  18   6       72.99       81.12      9.97 o
   1  18   6       19.56       33.58     10.90 o
   2  18   6       34.48       37.50      9.70 o
   3  18   6        0.41       17.77     12.61 o
   4  18   6       16.02       29.01      9.83 o
  -6  19   6        3.14       11.90     10.64 o
  -5  19   6        0.01       10.44     10.86 o
  -4  19   6        9.06       11.50     10.14 o
  -3  19   6      364.55      356.65     14.30 o
  -2  19   6       12.42       28.31     10.92 o
  -1  19   6       46.84       51.13     10.82 o
   0  19   6      204.95      191.72     10.87 o
   1  19   6       52.55       56.81      9.38 o
   2  19   6       19.10       16.61      8.24 o
   3  19   6        6.67        8.05      9.90 o
   4  19   6        0.05       11.82     10.24 o
  -6  20   6        1.24       18.29     10.52 o
  -5  20   6       13.99       16.53      9.76 o
  -4  20   6        2.39        1.42      9.90 o
  -3  20   6        0.32       14.74     12.01 o
  -2  20   6      160.35      156.74     11.92 o
  -1  20   6       83.18       84.96     10.32 o
   0  20   6       35.73       40.24     10.89 o
   1  20   6        9.44       16.78      9.90 o
   2  20   6       19.95       23.25      8.58 o
   3  20   6        3.05        6.68      9.89 o
   4  20   6        6.54       11.97     10.54 o
  -6  21   6        0.46       13.53     11.17 o
  -5  21   6        2.33       12.93     10.43 o
  -4  21   6        0.00       13.95     10.06 o
  -3  21   6        1.72        6.90     12.50 o
  -2  21   6       82.37       81.27     11.34 o
  -1  21   6       33.80       28.22      9.82 o
   0  21   6       71.09       66.51     10.53 o
   1  21   6        0.49        6.68      9.57 o
   2  21   6       95.58       82.73      8.44 o
   3  21   6        0.01       12.25     10.59 o
   4  21   6        0.04       11.19     10.63 o
  -6  22   6        0.44        9.49     11.02 o
  -5  22   6        8.40        9.72     10.73 o
  -4  22   6        0.28        6.45     10.10 o
  -3  22   6       29.82       22.71     12.50 o
  -2  22   6       29.55       34.30     11.21 o
  -1  22   6       38.33       41.62     10.78 o
   0  22   6       56.80       65.80      9.70 o
   1  22   6        0.51        6.61     10.14 o
   2  22   6       73.29       53.69      8.70 o
   3  22   6        0.33       12.08     11.10 o
   4  22   6        0.05        6.08     10.74 o
  -6  23   6        1.59       11.84     11.98 o
  -5  23   6        3.02        9.03     10.33 o
  -4  23   6       10.73       -5.41     11.72 o
  -3  23   6        2.14       10.98     12.18 o
  -2  23   6       49.79       45.32     12.41 o
  -1  23   6       37.43       39.73     10.35 o
   0  23   6        3.76       18.26      9.53 o
   1  23   6       43.98       42.52      9.78 o
   2  23   6       20.29       30.98      8.54 o
   3  23   6       13.95       15.83     10.17 o
   4  23   6        3.89       10.78     10.96 o
  -6  24   6        2.92       11.41     11.24 o
  -5  24   6        0.73        9.68     10.36 o
  -4  24   6       29.13       32.12     11.22 o
  -3  24   6       12.74       30.32     12.55 o
  -2  24   6      110.69      112.82     12.06 o
  -1  24   6       52.95       53.30     10.72 o
   0  24   6       31.63       34.69     10.42 o
   1  24   6        4.80       10.16      9.49 o
   2  24   6        3.28       17.30     10.46 o
   3  24   6        3.11       16.67     10.43 o
   4  24   6        0.94        8.69     10.00 o
  -6  25   6        0.79        3.52     13.29 o
  -5  25   6        8.39       14.20     10.78 o
  -4  25   6        0.65        7.52     12.21 o
  -3  25   6        1.03       11.69     12.38 o
  -2  25   6       12.11       23.27     12.76 o
  -1  25   6      176.53      178.77     12.26 o
   0  25   6        0.09        9.54      9.32 o
   1  25   6       35.99       33.95     10.28 o
   2  25   6       15.88       10.23     11.31 o
   3  25   6        0.31        2.04     10.77 o
  -5  26   6        0.10       11.84     11.42 o
  -4  26   6       23.22       31.34     12.24 o
  -3  26   6        1.09       -9.44     12.26 o
  -2  26   6        7.47       17.57     12.10 o
  -1  26   6       32.02       26.26     11.76 o
   0  26   6        0.02       13.01      9.39 o
   1  26   6       27.54       39.83     12.69 o
   2  26   6        1.24        8.45     12.77 o
   3  26   6        0.17       -0.39      9.37 o
  -5  27   6        8.31       20.45     12.05 o
  -4  27   6        0.05        0.87     12.07 o
  -3  27   6       14.86        7.24     11.76 o
  -2  27   6        0.40       12.63     11.42 o
  -1  27   6      114.37       90.09     10.08 o
   0  27   6        6.88        8.49     10.06 o
   1  27   6        5.20        1.83     10.24 o
   2  27   6        0.56       13.12     10.62 o
   3  27   6        0.11        0.65      9.73 o
  -5  28   6        0.00        6.64     11.75 o
  -4  28   6        0.33       10.26     13.85 o
  -3  28   6       16.62       22.13     13.11 o
  -2  28   6        2.89       12.21     11.74 o
  -1  28   6        8.98       18.12     11.79 o
   0  28   6       26.90       26.24      9.93 o
   1  28   6       20.91       25.42      9.57 o
   2  28   6        1.52       -3.30     10.79 o
   3  28   6        7.51       10.45     10.45 o
  -5  29   6        0.82        1.27     11.53 o
  -4  29   6        3.10        6.74     13.70 o
  -3  29   6        2.78       11.97     12.57 o
  -2  29   6       10.52       27.29     12.59 o
  -1  29   6        1.93        7.51     11.60 o
   0  29   6        2.42        7.64     10.38 o
   1  29   6        2.02        4.72      9.85 o
   2  29   6        0.11       10.57     10.71 o
   3  29   6        0.59       10.12     11.29 o
  -5  30   6        0.01       10.92     13.69 o
  -4  30   6        1.85       10.19     13.28 o
  -3  30   6       15.13       21.83     12.83 o
  -2  30   6        3.10        2.82     13.15 o
  -1  30   6        2.97       11.10     10.38 o
   0  30   6        3.96       19.25      9.74 o
   1  30   6        6.59       15.22     10.13 o
   2  30   6        1.06       10.34     10.25 o
  -4  31   6        1.89       13.01     14.48 o
  -3  31   6        3.46       -2.13     12.45 o
  -2  31   6        0.32        1.43     12.16 o
  -1  31   6        2.67        9.31     11.77 o
   0  31   6        1.65        7.29     11.29 o
   1  31   6        2.04       -4.58     10.03 o
   2  31   6        0.11        9.95     10.27 o
  -4  32   6        6.44        7.57     14.36 o
  -3  32   6        0.05       -0.88     12.89 o
  -2  32   6        1.50       19.30     12.33 o
  -1  32   6       23.29       37.23     11.76 o
   0  32   6        0.35       10.38     10.50 o
   1  32   6       10.88       10.77     10.43 o
   2  32   6        2.69        9.56     10.87 o
  -4  33   6       14.80       27.35     14.30 o
  -3  33   6        0.73       12.90     13.90 o
  -2  33   6        0.16       17.76     13.00 o
  -1  33   6        0.14        6.96     11.32 o
   0  33   6        3.95        7.41     11.89 o
   1  33   6        6.57        8.91     10.96 o
   2  33   6        1.74        5.37     11.17 o
  -3  34   6        8.07       28.21     13.90 o
  -2  34   6        0.67       11.09     13.90 o
  -1  34   6       11.41       19.12     11.94 o
   0  34   6        0.21       -0.48     12.16 o
   1  34   6        0.09       -6.77     11.19 o
  -3  35   6        1.85        1.17     14.06 o
  -2  35   6       10.66       15.53     13.50 o
  -1  35   6        0.80       12.64     11.69 o
   0  35   6        4.49       14.28     11.80 o
   1  35   6       10.60       23.70     10.77 o
  -3  36   6        0.86        6.94     14.57 o
  -2  36   6        0.00       16.55     12.60 o
  -1  36   6        1.42        7.21     13.48 o
   0  36   6        3.75        7.80     12.83 o
   1  36   6        0.02        4.19     32.60 o
  -2  37   6        0.39        5.26     13.41 o
  -1  37   6        0.00       -0.05     13.81 o
   0  37   6        0.52       11.85     12.10 o
  -7   1   7       12.10       12.43     10.29 o
  -6   1   7        8.54       11.81      9.21 o
  -5   1   7        0.01        6.52      8.91 o
  -4   1   7       39.36       34.23     10.91 o
  -3   1   7       23.63       26.46     10.69 o
  -2   1   7      151.27      168.01     11.20 o
  -1   1   7       26.44       18.85      9.40 o
   0   1   7      123.13      128.07      9.30 o
   1   1   7        1.67       12.09      8.23 o
   2   1   7       30.87       49.24      8.93 o
   3   1   7        4.60        7.74      9.28 o
   4   1   7        1.69       10.91     10.95 o
   5   1   7        3.43       23.40     13.00 o
  -7   2   7        1.12        4.61      9.69 o
  -6   2   7        0.37       13.75      9.88 o
  -5   2   7      101.25       91.83      9.65 o
  -4   2   7       21.91       23.44     10.10 o
  -3   2   7        1.32       20.29     10.43 o
  -2   2   7       42.34       48.51     11.70 o
  -1   2   7       25.28       34.29     10.72 o
   0   2   7       51.09       53.25      9.17 o
   1   2   7       10.79       16.51      8.02 o
   2   2   7        1.92       14.58      9.16 o
   3   2   7       23.52       30.13      7.74 o
   4   2   7        3.10       -0.32     12.49 o
   5   2   7        1.01       -9.33     19.48 o
  -7   3   7        3.48       10.20     10.41 o
  -6   3   7        0.00       10.18      9.89 o
  -5   3   7        0.69        9.83      9.49 o
  -4   3   7        0.52        8.54     10.56 o
  -3   3   7       11.24       15.54     10.64 o
  -2   3   7      416.01      394.32     13.62 o
  -1   3   7      120.31      115.20      9.75 o
   0   3   7        0.10        3.12      8.63 o
   1   3   7        0.25        5.74      8.50 o
   2   3   7       50.18       54.50      7.97 o
   3   3   7        4.16       26.85     11.37 o
   4   3   7        3.79        6.24     11.69 o
   5   3   7        0.90       16.48     12.87 o
  -7   4   7        3.24        8.54     10.10 o
  -6   4   7       19.07       22.92     10.51 o
  -5   4   7       96.12       96.65     10.17 o
  -4   4   7       44.86       37.93     10.64 o
  -3   4   7       70.76       74.53     10.68 o
  -2   4   7        2.65       14.85     11.07 o
  -1   4   7        0.62        2.34      9.29 o
   0   4   7       38.58       66.03      7.95 o
   1   4   7       17.39       22.14      8.34 o
   2   4   7       76.11       65.85      8.94 o
   3   4   7       53.77       16.96     13.23 o
   4   4   7        5.45        5.21     12.87 o
   5   4   7        0.11       13.69     12.47 o
  -7   5   7        0.02        8.15     10.85 o
  -6   5   7        9.66       12.71     10.31 o
  -5   5   7        0.24        3.44      9.68 o
  -4   5   7       82.49       91.17     10.39 o
  -3   5   7        0.27       12.08     11.26 o
  -2   5   7       69.55       78.58     11.85 o
  -1   5   7       34.00       48.32     10.99 o
   0   5   7        0.21       -0.47      8.34 o
   1   5   7        3.30        8.78      8.34 o
   2   5   7        0.39       20.07      8.97 o
   3   5   7       58.85       50.02     14.91 o
   4   5   7        0.38        7.76     13.03 o
   5   5   7        0.02        5.55     13.24 o
  -7   6   7        1.41       10.30     10.25 o
  -6   6   7        0.85       12.64     10.82 o
  -5   6   7       85.00      100.38     11.28 o
  -4   6   7       70.07       74.09     10.33 o
  -3   6   7       58.74       63.09     11.60 o
  -2   6   7      186.33      201.33     11.37 o
  -1   6   7        8.76        5.56     10.13 o
   0   6   7      136.72      140.09      8.41 o
   1   6   7      171.33      181.34      9.13 o
   2   6   7       31.49       32.86      8.89 o
   3   6   7       19.31       28.73     11.79 o
   4   6   7        4.62        4.21     13.28 o
   5   6   7        0.05        8.19     12.59 o
  -7   7   7        2.37       15.98     10.91 o
  -6   7   7        0.32       13.37     10.06 o
  -5   7   7       41.05       47.24     10.22 o
  -4   7   7      205.07      200.42     11.59 o
  -3   7   7       63.47       59.88     11.66 o
  -2   7   7       55.04       72.59     10.55 o
  -1   7   7      414.46      370.57     13.64 o
   0   7   7      100.27      102.35      9.77 o
   1   7   7        2.36        1.58      8.42 o
   2   7   7      199.30      214.40     12.10 o
   3   7   7        1.12        8.97      9.54 o
   4   7   7        2.67       13.20     14.17 o
   5   7   7        7.23        7.62     14.05 o
  -7   8   7        1.82       13.46     11.42 o
  -6   8   7        2.54       -1.87      9.90 o
  -5   8   7        2.37        6.86      9.69 o
  -4   8   7       41.78       53.17     10.98 o
  -3   8   7       17.69       21.49     11.33 o
  -2   8   7      139.62      138.59     11.01 o
  -1   8   7      104.34       92.37     10.17 o
   0   8   7      327.26      321.35     16.03 o
   1   8   7        5.84       13.83      8.31 o
   2   8   7      339.45      329.53     13.57 o
   3   8   7       19.67       17.19     10.40 o
   4   8   7        0.02       11.99     13.72 o
  -7   9   7        1.43        1.22     10.70 o
  -6   9   7       16.00       18.58     10.90 o
  -5   9   7       87.63      101.95     10.04 o
  -4   9   7      193.77      178.76     11.94 o
  -3   9   7        2.31        5.06     11.66 o
  -2   9   7      126.42      134.74     11.34 o
  -1   9   7      135.35      144.94     10.62 o
   0   9   7       56.24       57.16      8.97 o
   1   9   7       36.63       37.01      9.16 o
   2   9   7       99.05      115.19     12.09 o
   3   9   7       41.38       37.69     10.29 o
   4   9   7        0.22       25.79     14.59 o
  -7  10   7        1.48        1.22     10.88 o
  -6  10   7        4.54        6.50     10.01 o
  -5  10   7        1.81        9.60      9.89 o
  -4  10   7        0.40        7.44     10.48 o
  -3  10   7        3.99       18.66     11.14 o
  -2  10   7       17.71       22.57     10.39 o
  -1  10   7       83.43       64.18     10.79 o
   0  10   7      112.76      114.26      9.70 o
   1  10   7      218.05      230.72      9.74 o
   2  10   7        8.02       13.90     11.49 o
   3  10   7        1.14       26.83     11.70 o
   4  10   7        4.46       13.32     11.66 o
  -7  11   7        0.01        7.60     12.34 o
  -6  11   7        0.01        9.92     10.12 o
  -5  11   7        4.49        7.92      9.55 o
  -4  11   7       73.46       67.34     10.81 o
  -3  11   7        3.44       -6.20     11.55 o
  -2  11   7      235.35      225.97     10.45 o
  -1  11   7        3.03       18.16     10.39 o
   0  11   7        1.21       10.58      8.94 o
   1  11   7        0.53        9.84      8.92 o
   2  11   7       13.84       25.74     11.17 o
   3  11   7        6.03       15.74     11.39 o
   4  11   7        6.95        0.91     12.16 o
  -7  12   7        0.12       13.84     12.45 o
  -6  12   7       10.85       20.74     10.57 o
  -5  12   7       18.93       22.91      9.99 o
  -4  12   7       32.07       39.24     11.50 o
  -3  12   7        2.90        8.78     11.76 o
  -2  12   7       44.13       50.96      9.70 o
  -1  12   7      130.45      131.32     10.75 o
   0  12   7      116.29      107.33     10.07 o
   1  12   7      180.82      196.22     16.42 o
   2  12   7       44.92       49.78     10.65 o
   3  12   7        0.01       14.10     11.87 o
   4  12   7        2.00       -6.61     13.71 o
  -7  13   7        0.26       -3.39     11.54 o
  -6  13   7       12.31       18.27      9.62 o
  -5  13   7        4.57        8.32      9.67 o
  -4  13   7       68.15       50.29     11.13 o
  -3  13   7        3.49       16.63     11.24 o
  -2  13   7       15.60       19.25     10.13 o
  -1  13   7        8.75       10.61     10.24 o
   0  13   7        0.01        7.11     11.20 o
   1  13   7        1.22       13.52     10.41 o
   2  13   7       25.18       22.22     12.16 o
   3  13   7        0.91        7.33     10.13 o
   4  13   7        2.06       13.54     10.89 o
  -7  14   7        1.25       -3.55     11.63 o
  -6  14   7        2.67        3.22     10.30 o
  -5  14   7       25.97       21.23     10.46 o
  -4  14   7        0.36        6.44     10.95 o
  -3  14   7       25.31       20.92     10.95 o
  -2  14   7       30.88       30.93     10.16 o
  -1  14   7      103.76      112.99     11.03 o
   0  14   7        9.96       17.54     10.33 o
   1  14   7       28.93       27.79     11.45 o
   2  14   7        0.03       11.74     11.50 o
   3  14   7        6.65        7.91     11.62 o
   4  14   7        0.08        5.95      9.83 o
  -7  15   7        0.09       14.72     11.94 o
  -6  15   7        5.19       24.66     10.35 o
  -5  15   7        4.68        9.07      9.96 o
  -4  15   7        4.94       15.94     11.11 o
  -3  15   7        1.67       21.74     11.90 o
  -2  15   7        3.22       15.33     10.71 o
  -1  15   7       34.28       59.15     12.59 o
   0  15   7        3.28       27.36     12.20 o
   1  15   7       25.97       29.71      9.92 o
   2  15   7        7.77       21.67     12.73 o
   3  15   7        3.71       10.99     11.72 o
   4  15   7        1.34        5.01     10.29 o
  -7  16   7        0.17        2.23     14.11 o
  -6  16   7        0.52       17.75     11.77 o
  -5  16   7       21.33       27.63     10.55 o
  -4  16   7       11.14       18.67     10.97 o
  -3  16   7       64.70       81.23     12.14 o
  -2  16   7       69.20       69.25     11.27 o
  -1  16   7      127.38       99.16     12.63 o
   0  16   7       11.41       16.91     11.14 o
   1  16   7        1.83        5.37      9.72 o
   2  16   7       13.30       21.69     10.16 o
   3  16   7        3.86       19.58     11.15 o
   4  16   7        0.11       10.97      9.68 o
  -6  17   7        2.04       18.56     10.44 o
  -5  17   7        1.59       13.78      9.93 o
  -4  17   7       34.97       38.04     11.63 o
  -3  17   7      114.65      106.22     11.55 o
  -2  17   7       36.57       44.10     10.37 o
  -1  17   7        3.30        7.53      9.76 o
   0  17   7        0.37       21.54     11.66 o
   1  17   7       28.75       35.50     10.39 o
   2  17   7        0.75        6.36      9.74 o
   3  17   7        4.79       11.96     10.33 o
   4  17   7        0.20       13.39     10.10 o
  -6  18   7        3.29       15.37     11.26 o
  -5  18   7        0.43       13.89     10.97 o
  -4  18   7        0.43        6.57     11.61 o
  -3  18   7       33.89       43.16     13.16 o
  -2  18   7      100.42       95.11     10.91 o
  -1  18   7        6.47        9.22      9.39 o
   0  18   7        4.57       16.09     11.78 o
   1  18   7        3.80        5.17     11.12 o
   2  18   7       34.17       38.20      9.48 o
   3  18   7        1.31       15.09      9.26 o
   4  18   7        0.14       -2.83     10.76 o
  -6  19   7        4.14        3.90     10.79 o
  -5  19   7        0.01        8.24     11.17 o
  -4  19   7        0.00        7.34     11.27 o
  -3  19   7        1.54       17.58     11.34 o
  -2  19   7       31.82       35.65     10.99 o
  -1  19   7        0.04        1.36     10.47 o
   0  19   7        7.26        9.01     10.08 o
   1  19   7       32.78       30.96     10.35 o
   2  19   7        6.73       10.70      9.85 o
   3  19   7        0.55       12.70     10.30 o
   4  19   7        0.21       13.56     10.92 o
  -6  20   7        5.93        8.91     10.54 o
  -5  20   7        1.25       18.35     10.71 o
  -4  20   7       11.09       19.80     12.56 o
  -3  20   7        1.68        1.04     13.07 o
  -2  20   7        4.34        8.07     10.58 o
  -1  20   7      141.67      150.55     11.76 o
   0  20   7        0.43       -7.74     10.89 o
   1  20   7       76.88       68.44     11.44 o
   2  20   7       19.52       15.89     10.12 o
   3  20   7        1.74        1.24     10.10 o
   4  20   7        0.00        1.32     10.53 o
  -6  21   7        1.18        3.10     11.82 o
  -5  21   7        2.58       11.21     10.90 o
  -4  21   7        1.61       -4.58     12.35 o
  -3  21   7       42.56       57.56     12.11 o
  -2  21   7       71.91       55.96     10.97 o
  -1  21   7       13.66       15.21      9.90 o
   0  21   7        1.51        5.95     12.47 o
   1  21   7        0.12        9.47     11.00 o
   2  21   7        1.48        3.86      9.85 o
   3  21   7        0.95        6.86      9.90 o
   4  21   7        0.52       -4.50     32.70 o
  -6  22   7        4.55        7.23     11.26 o
  -5  22   7        0.17        6.52     12.10 o
  -4  22   7        7.13        9.78     12.58 o
  -3  22   7       54.51       30.47     13.31 o
  -2  22   7      154.59      133.82     12.21 o
  -1  22   7        0.00       10.12     10.05 o
   0  22   7        0.18       21.90     11.76 o
   1  22   7        7.50       16.69     12.20 o
   2  22   7        6.51        0.08      9.88 o
   3  22   7        6.68       17.46      9.86 o
  -6  23   7        9.73       20.73     12.45 o
  -5  23   7        0.03      -11.75     12.72 o
  -4  23   7        1.84       10.32     13.43 o
  -3  23   7        0.66        1.33     11.95 o
  -2  23   7       52.04       42.45     10.88 o
  -1  23   7        0.25        6.01     10.08 o
   0  23   7       27.32       13.37      9.39 o
   1  23   7       15.05       11.33     11.74 o
   2  23   7        4.15       12.67      8.98 o
   3  23   7        4.15        6.63     10.63 o
  -6  24   7        0.91       13.99     11.96 o
  -5  24   7        0.03        2.74     15.90 o
  -4  24   7        5.48       22.23     12.63 o
  -3  24   7        6.89       13.77     12.25 o
  -2  24   7       23.05       31.45     11.99 o
  -1  24   7       18.35       24.32     10.04 o
   0  24   7        2.64       15.63      9.18 o
   1  24   7       77.43       71.30     12.32 o
   2  24   7        0.17       14.26      8.94 o
   3  24   7        0.27        6.45     10.74 o
  -5  25   7        0.14       13.23     15.96 o
  -4  25   7       16.96       27.85     12.09 o
  -3  25   7      116.49       97.40     13.01 o
  -2  25   7        2.57        2.27     11.44 o
  -1  25   7       18.65       18.09     10.97 o
   0  25   7        0.21        3.22      9.50 o
   1  25   7        6.14       12.56     11.09 o
   2  25   7        2.57        5.78      9.89 o
   3  25   7        1.15       13.45     10.64 o
  -5  26   7        1.70       -1.73     15.02 o
  -4  26   7        2.15        7.05     13.13 o
  -3  26   7        9.91       26.84     12.66 o
  -2  26   7       35.16       38.76     11.04 o
  -1  26   7       32.75       31.85     11.01 o
   0  26   7      115.70      121.11     10.13 o
   1  26   7        5.15       17.48     11.66 o
   2  26   7        5.67        4.29     10.32 o
   3  26   7        0.20       10.75     11.34 o
  -5  27   7        0.04       -0.13     14.97 o
  -4  27   7        1.97       17.40     12.52 o
  -3  27   7        9.78       21.82     12.10 o
  -2  27   7       16.65       27.18     11.95 o
  -1  27   7        0.98        1.11     11.14 o
   0  27   7       41.39       35.49     10.08 o
   1  27   7        0.03       16.15     10.59 o
   2  27   7        2.94        8.19      9.84 o
   3  27   7        2.57       15.17     10.37 o
  -5  28   7       10.21       12.50     15.11 o
  -4  28   7        4.23       16.22     14.14 o
  -3  28   7        0.65       -2.16     13.80 o
  -2  28   7        4.57        1.26     14.38 o
  -1  28   7        1.56       11.31     11.03 o
   0  28   7       13.63       22.73     10.48 o
   1  28   7        4.18       10.49     10.14 o
   2  28   7        0.76        7.50     10.01 o
  -5  29   7        3.82        9.75     16.19 o
  -4  29   7        4.58       -4.65     12.94 o
  -3  29   7        0.52       16.88     13.13 o
  -2  29   7        6.15       -0.06     13.06 o
  -1  29   7        1.08        1.51     11.23 o
   0  29   7       29.27       19.90     10.05 o
   1  29   7        0.71        4.38     10.18 o
   2  29   7        5.63       15.55     10.41 o
  -4  30   7        0.02       24.36     12.84 o
  -3  30   7        2.70        5.67     13.35 o
  -2  30   7       16.87       14.00     12.64 o
  -1  30   7       15.00       26.49     11.37 o
   0  30   7        0.35       15.69     10.45 o
   1  30   7        0.10       -0.64     10.02 o
   2  30   7        0.30       12.22     11.83 o
  -4  31   7        1.32       18.67     14.58 o
  -3  31   7        0.39       15.10     13.13 o
  -2  31   7        2.20       18.53     13.80 o
  -1  31   7        0.12        1.66     11.14 o
   0  31   7       21.62       21.50     11.09 o
   1  31   7        2.26       15.58     11.18 o
   2  31   7        2.48        5.42     10.95 o
  -4  32   7       12.26       39.61     15.49 o
  -3  32   7        4.56       11.07     12.85 o
  -2  32   7        3.86        3.59     13.31 o
  -1  32   7        0.95        9.22     13.00 o
   0  32   7        0.86        7.46     10.80 o
   1  32   7       15.16       10.50     10.44 o
  -4  33   7        2.60        3.39     22.18 o
  -3  33   7        5.56       -0.48     14.33 o
  -2  33   7        0.00       -8.14     14.33 o
  -1  33   7        3.12        3.22     13.08 o
   0  33   7        3.91       11.37     11.43 o
   1  33   7        5.94        2.11     11.14 o
  -3  34   7        0.04       10.83     14.11 o
  -2  34   7        0.13       13.60     13.48 o
  -1  34   7        0.00       21.19     14.44 o
   0  34   7        5.60        3.61     13.09 o
   1  34   7        3.82       16.86     12.06 o
  -3  35   7        0.35       -2.90     14.53 o
  -2  35   7        1.79       -2.63     14.08 o
  -1  35   7        0.02        3.19     11.98 o
   0  35   7        1.91       14.50     12.29 o
  -2  36   7        0.22        5.52     13.35 o
  -1  36   7        0.83       16.93     12.75 o
  -7   0   8        2.31        4.66     15.74 o
  -6   0   8       40.67       41.12     15.98 o
  -5   0   8        0.59       10.34     13.94 o
  -4   0   8       10.89       28.98     15.80 o
  -3   0   8        8.42       24.15     14.52 o
  -2   0   8       66.33       51.38     14.25 o
  -1   0   8       68.57       62.14     12.56 o
   0   0   8      121.73      103.02     12.29 o
   1   0   8        1.84       11.73     12.09 o
   2   0   8       11.55        0.83     15.27 o
   3   0   8        0.80        7.85     15.42 o
   4   0   8        0.07        9.58     16.51 o
  -7   1   8        4.69        6.50     10.94 o
  -6   1   8        0.55        1.26     10.18 o
  -5   1   8        5.71       18.24     10.72 o
  -4   1   8        3.49       11.08     10.91 o
  -3   1   8        1.96        5.04     10.71 o
  -2   1   8       34.01       23.99     10.83 o
  -1   1   8       19.73       31.41      9.76 o
   0   1   8        0.03        0.51      8.80 o
   1   1   8       20.29       20.07      9.25 o
   2   1   8       61.36       54.43      9.52 o
   3   1   8        1.31       18.49     10.04 o
   4   1   8        0.69        7.53     12.66 o
  -7   2   8        0.75       11.84     10.84 o
  -6   2   8       18.41       28.98     10.75 o
  -5   2   8        0.43       -6.09     11.30 o
  -4   2   8        2.08       15.09     11.21 o
  -3   2   8       13.04       25.09     10.68 o
  -2   2   8      168.64      159.51     11.01 o
  -1   2   8       20.91       15.77      9.57 o
   0   2   8       38.45       34.77      9.90 o
   1   2   8       30.26       35.35      8.02 o
   2   2   8        8.02       -5.96     10.36 o
   3   2   8        1.83        7.07     11.85 o
   4   2   8        0.32        0.91     12.20 o
  -7   3   8        6.99       13.45     10.90 o
  -6   3   8        6.78       20.99     10.47 o
  -5   3   8        6.03        0.70     10.95 o
  -4   3   8       46.87       42.21     11.18 o
  -3   3   8      111.36      100.59     11.19 o
  -2   3   8      235.47      208.96     11.26 o
  -1   3   8       21.19       13.78      9.37 o
   0   3   8      181.09      183.69      9.51 o
   1   3   8       77.57       68.91      8.09 o
   2   3   8       58.45       73.40      8.60 o
   3   3   8        0.10        8.01     10.98 o
   4   3   8       11.17       11.64     14.09 o
  -7   4   8        0.01       12.36     11.42 o
  -6   4   8        0.06        8.64     11.07 o
  -5   4   8        0.01       24.88     10.54 o
  -4   4   8       28.78       40.49     11.62 o
  -3   4   8      490.29      473.85     16.42 o
  -2   4   8       23.11       37.56     10.86 o
  -1   4   8      172.37      158.67     10.18 o
   0   4   8       14.46       21.42      8.85 o
   1   4   8       38.90       40.25     10.97 o
   2   4   8       26.10       33.75      8.92 o
   3   4   8        0.37       11.94     10.89 o
   4   4   8        0.02       13.48     14.89 o
  -7   5   8        3.02        6.81     10.93 o
  -6   5   8        0.73       -1.03     10.76 o
  -5   5   8        1.83       12.94     11.88 o
  -4   5   8       25.47       20.99     11.64 o
  -3   5   8        6.08       15.27     11.29 o
  -2   5   8        0.18       24.82     10.66 o
  -1   5   8      100.48      101.53      9.56 o
   0   5   8      454.22      463.06     17.73 o
   1   5   8      307.73      308.91     19.28 o
   2   5   8        9.35       22.43      9.69 o
   3   5   8        2.15       20.94     20.51 o
   4   5   8        1.27       25.16     13.97 o
  -7   6   8        0.08        5.44     11.04 o
  -6   6   8        0.00       16.25     11.06 o
  -5   6   8        0.87        9.53      9.93 o
  -4   6   8        8.88       10.94     10.82 o
  -3   6   8      326.95      326.11     22.22 o
  -2   6   8      171.33      142.45     12.47 o
  -1   6   8      100.81      103.67     10.90 o
   0   6   8      436.19      421.01     13.09 o
   1   6   8       12.14       24.21      9.09 o
   2   6   8        0.00       16.10     10.15 o
   3   6   8        0.29        3.84     13.00 o
   4   6   8        0.32        4.44     14.57 o
  -7   7   8        1.83       -3.28     10.83 o
  -6   7   8        2.21       -0.74     11.34 o
  -5   7   8        5.41       26.66     10.58 o
  -4   7   8        6.51       18.72     10.98 o
  -3   7   8       71.09       76.99     11.35 o
  -2   7   8      368.48      336.01     12.26 o
  -1   7   8        1.95       25.87     10.05 o
   0   7   8       54.89       58.80      9.50 o
   1   7   8      146.18      148.82      8.59 o
   2   7   8        0.20       21.74      9.54 o
   3   7   8        0.92       27.17     12.42 o
   4   7   8        0.92       12.19     14.97 o
  -7   8   8        0.53       -1.35     11.57 o
  -6   8   8        0.00        1.67     10.51 o
  -5   8   8        6.66       18.65     11.01 o
  -4   8   8        9.17        7.10     11.11 o
  -3   8   8        1.35        4.36     11.37 o
  -2   8   8        7.25       14.01     11.46 o
  -1   8   8       34.08       36.35     10.20 o
   0   8   8      454.40      418.01     21.21 o
   1   8   8       47.58       42.64      9.16 o
   2   8   8       40.60       49.02     10.60 o
   3   8   8        0.40       17.55      9.94 o
   4   8   8        0.77       -9.59     14.12 o
  -7   9   8        0.24       14.05     11.30 o
  -6   9   8       15.02       22.73     10.72 o
  -5   9   8        0.09       -3.82     10.47 o
  -4   9   8       14.62       10.50     11.03 o
  -3   9   8       12.75       16.62     11.11 o
  -2   9   8       99.74      113.81     10.60 o
  -1   9   8       11.47       33.77      9.88 o
   0   9   8       34.01       33.21      9.59 o
   1   9   8       45.26       41.03      9.84 o
   2   9   8        0.12       -2.84     11.79 o
   3   9   8        0.35       -2.68     12.61 o
   4   9   8        2.55        6.80     12.11 o
  -7  10   8        0.68       12.67     11.10 o
  -6  10   8        5.35        6.57     10.73 o
  -5  10   8        7.95       10.29     10.86 o
  -4  10   8       30.39       36.08     11.15 o
  -3  10   8        5.75        8.13     10.84 o
  -2  10   8        0.06       15.12     10.73 o
  -1  10   8      160.77      186.13     12.14 o
   0  10   8       53.98       39.02     10.89 o
   1  10   8       52.35       50.26     10.67 o
   2  10   8        0.30       -3.15     11.86 o
   3  10   8        3.37       17.55     11.29 o
   4  10   8        1.46        1.96     12.89 o
  -7  11   8        0.33        8.27     11.44 o
  -6  11   8        1.27       10.84     10.77 o
  -5  11   8       20.38       12.74     10.20 o
  -4  11   8       14.09        7.47     11.18 o
  -3  11   8        7.53       11.73     12.03 o
  -2  11   8      325.42      285.93     11.66 o
  -1  11   8       43.12       60.23     10.69 o
   0  11   8       17.88       29.31     11.73 o
   1  11   8        1.51        4.94      9.21 o
   2  11   8        6.86       27.66     13.85 o
   3  11   8        0.12       12.01     12.35 o
   4  11   8        0.00        3.02     12.21 o
  -7  12   8        1.76       11.07     11.37 o
  -6  12   8        0.72       12.32     10.82 o
  -5  12   8       19.11       14.20     11.01 o
  -4  12   8       31.41       34.81     11.84 o
  -3  12   8       39.98       37.63     11.04 o
  -2  12   8       19.50       35.84     10.12 o
  -1  12   8      136.23      139.09     11.29 o
   0  12   8      140.25      130.11      9.11 o
   1  12   8       36.87       22.97     10.71 o
   2  12   8        1.50       19.31     13.58 o
   3  12   8        2.49       13.44     10.07 o
   4  12   8        0.02        3.54     12.38 o
  -7  13   8        0.40       12.11     11.92 o
  -6  13   8        2.30       -1.32     10.82 o
  -5  13   8       32.55       37.80     11.12 o
  -4  13   8       17.59       19.75     10.61 o
  -3  13   8       67.18       65.80     11.85 o
  -2  13   8       32.92       38.49     10.31 o
  -1  13   8      130.71      114.10     11.83 o
   0  13   8        0.12       -1.04     10.36 o
   1  13   8       49.66       55.17      9.70 o
   2  13   8       26.13        7.00     11.26 o
   3  13   8        2.39        5.10     12.23 o
   4  13   8        0.13        6.02     13.56 o
  -7  14   8        0.02       -0.76     13.63 o
  -6  14   8        0.19       11.14     10.83 o
  -5  14   8       21.28       19.86     11.05 o
  -4  14   8       32.30       23.86     11.37 o
  -3  14   8       62.67       63.39     12.17 o
  -2  14   8       52.40       46.59     10.64 o
  -1  14   8       11.29       20.43     11.46 o
   0  14   8        6.75        8.50     11.02 o
   1  14   8       25.74       22.89      9.09 o
   2  14   8       56.54       39.39     12.05 o
   3  14   8        0.47       24.71     12.58 o
   4  14   8        0.85        6.37     14.51 o
  -7  15   8        1.60       -9.96     31.78 o
  -6  15   8        0.34        4.94     10.56 o
  -5  15   8        0.35       14.59     11.13 o
  -4  15   8       30.18       38.26     11.26 o
  -3  15   8       29.36       33.75     11.73 o
  -2  15   8       20.56       26.20     10.14 o
  -1  15   8        9.26       13.57     12.01 o
   0  15   8        0.41       -3.89     10.94 o
   1  15   8        0.10        3.28     11.68 o
   2  15   8       18.45       18.43     15.52 o
   3  15   8        5.57       -1.46      9.78 o
   4  15   8        7.59       18.98     11.54 o
  -6  16   8        0.01        7.85     12.60 o
  -5  16   8        0.01       -3.69     10.71 o
  -4  16   8       24.48       14.95     10.94 o
  -3  16   8       17.30       25.40     11.21 o
  -2  16   8       56.94       54.84     11.30 o
  -1  16   8       13.90        3.40     12.33 o
   0  16   8        5.12       21.09     11.20 o
   1  16   8        5.97        2.90     12.10 o
   2  16   8       18.54       25.68     12.01 o
   3  16   8        1.11       -1.25     10.35 o
   4  16   8        9.73       13.20     18.34 o
  -6  17   8        0.71        2.39     12.13 o
  -5  17   8        0.00       -2.56     11.44 o
  -4  17   8        5.28       11.77     11.49 o
  -3  17   8       12.09       21.73     12.39 o
  -2  17   8       17.02       17.96     10.86 o
  -1  17   8       12.48       20.50     13.05 o
   0  17   8        0.28        2.33     11.04 o
   1  17   8        9.21       12.10      9.31 o
   2  17   8       11.06        4.31     12.74 o
   3  17   8        9.00        7.43      9.80 o
  -6  18   8        4.71        5.17     13.14 o
  -5  18   8       12.29        5.56     12.53 o
  -4  18   8        0.16        8.21     12.27 o
  -3  18   8        4.08        5.31     11.00 o
  -2  18   8        0.02        6.50      9.90 o
  -1  18   8       60.87       77.44     10.57 o
   0  18   8        5.05        4.19     12.80 o
   1  18   8        2.87        9.07      9.02 o
   2  18   8        2.10       13.94     10.35 o
   3  18   8        1.59       12.18     10.24 o
  -6  19   8        0.87       20.68     12.59 o
  -5  19   8        0.48       -2.32     11.90 o
  -4  19   8       44.91       50.78     12.47 o
  -3  19   8        2.40       -2.51     11.85 o
  -2  19   8       42.21       43.60     10.19 o
  -1  19   8       36.15       34.58     10.39 o
   0  19   8       45.53       47.37     10.96 o
   1  19   8       57.21       56.02     10.27 o
   2  19   8       19.28       17.07      9.79 o
   3  19   8        4.89        8.46     10.34 o
  -6  20   8        0.20        3.77     13.49 o
  -5  20   8        3.89       12.11     13.01 o
  -4  20   8        1.76        5.09     12.85 o
  -3  20   8       24.59       29.70     11.75 o
  -2  20   8       34.03       27.54     10.50 o
  -1  20   8        3.48        2.24     11.30 o
   0  20   8      107.85       88.18     13.46 o
   1  20   8        0.67       12.59      9.52 o
   2  20   8        0.26        9.45      8.49 o
   3  20   8        1.08        8.30     10.08 o
  -6  21   8        5.21       -6.11     12.51 o
  -5  21   8        0.17        7.52     11.95 o
  -4  21   8       16.19       25.01     12.78 o
  -3  21   8       20.01       22.06     12.31 o
  -2  21   8       31.28       37.88     10.53 o
  -1  21   8       84.75       86.68      9.95 o
   0  21   8      137.05      152.16     22.94 o
   1  21   8       11.28       14.45     10.47 o
   2  21   8       10.55       13.34      9.13 o
   3  21   8        1.19       11.84     10.35 o
  -6  22   8        0.54        2.29     13.79 o
  -5  22   8       10.69        4.52     12.47 o
  -4  22   8        2.98       11.37     13.42 o
  -3  22   8        0.44       -8.96     11.96 o
  -2  22   8        0.60       13.45     10.41 o
  -1  22   8      154.02      146.54     11.80 o
   0  22   8       33.70       29.39     10.15 o
   1  22   8        0.06       14.79     11.31 o
   2  22   8        1.18       10.93      9.15 o
   3  22   8        3.82       10.20     10.53 o
  -6  23   8        0.92       18.07     19.69 o
  -5  23   8        3.51       10.65     13.05 o
  -4  23   8        4.67        3.62     13.40 o
  -3  23   8       27.08       23.53     12.70 o
  -2  23   8        6.92       23.18     11.04 o
  -1  23   8      131.76      114.37     10.67 o
   0  23   8        3.02        3.83     10.19 o
   1  23   8        3.62        7.51     11.01 o
   2  23   8        6.64       17.94      9.84 o
   3  23   8        0.38        6.53     10.96 o
  -5  24   8        5.53       27.21     16.07 o
  -4  24   8        4.82        4.91     16.77 o
  -3  24   8        0.09       16.06     13.55 o
  -2  24   8       14.49       25.27     10.97 o
  -1  24   8       46.87       44.80     10.04 o
   0  24   8        1.21        6.45      9.77 o
   1  24   8        1.41       10.39     11.76 o
   2  24   8        1.59       24.84     10.60 o
   3  24   8        2.06       28.35     17.88 o
  -5  25   8        1.62       30.39     15.87 o
  -4  25   8        1.81        7.95     14.46 o
  -3  25   8        0.46       23.57     12.21 o
  -2  25   8       24.25       37.20     11.15 o
  -1  25   8        8.76       17.04     10.12 o
   0  25   8       11.75       12.99      9.54 o
   1  25   8        0.05        0.53     11.96 o
   2  25   8        6.81        9.15     10.25 o
  -5  26   8        0.28       19.99     22.14 o
  -4  26   8        6.39       16.46     12.85 o
  -3  26   8        2.67       15.31     13.87 o
  -2  26   8        3.25        6.90     11.25 o
  -1  26   8        9.15       27.59     10.98 o
   0  26   8        6.65       18.26      9.88 o
   1  26   8        1.81       17.00     12.25 o
   2  26   8        0.38       12.88     11.34 o
  -5  27   8        2.60        2.15     15.48 o
  -4  27   8        0.47       11.20     13.94 o
  -3  27   8        0.43       13.82     13.14 o
  -2  27   8        1.85       12.00     11.18 o
  -1  27   8        0.02       12.28     10.58 o
   0  27   8        0.22        0.02      9.81 o
   1  27   8        6.99        8.87     11.07 o
   2  27   8       12.10        5.77     11.21 o
  -5  28   8        1.13        9.44     15.63 o
  -4  28   8        1.80       12.52     13.97 o
  -3  28   8        4.06       14.45     13.28 o
  -2  28   8        1.67        9.74     12.18 o
  -1  28   8       11.84       18.75     11.12 o
   0  28   8        6.57        2.39      9.94 o
   1  28   8       16.95       14.54     12.23 o
   2  28   8        4.45        9.96     10.80 o
  -4  29   8       20.49       15.11     13.85 o
  -3  29   8        2.54        2.54     14.20 o
  -2  29   8        0.00        3.93     12.71 o
  -1  29   8        3.21        9.16     11.31 o
   0  29   8        5.55        3.50     10.81 o
   1  29   8       10.31        7.52     11.57 o
   2  29   8        0.32        2.98     27.12 o
  -4  30   8        0.40       23.11     15.18 o
  -3  30   8        4.27       15.42     12.92 o
  -2  30   8        0.13       13.82     12.53 o
  -1  30   8        3.71        7.20     12.40 o
   0  30   8        0.98       10.85     11.11 o
   1  30   8       15.93       19.17     11.10 o
  -4  31   8        6.29       13.55     13.94 o
  -3  31   8       16.12       14.97     12.92 o
  -2  31   8        0.28       11.45     13.31 o
  -1  31   8        0.59       13.12     12.75 o
   0  31   8        2.25        4.78     10.74 o
   1  31   8        5.87       12.00     10.93 o
  -3  32   8        0.07       -6.72     13.92 o
  -2  32   8        0.04        2.08     14.09 o
  -1  32   8        0.61        7.40     12.45 o
   0  32   8        6.82        9.24     11.10 o
   1  32   8        3.36        1.76     15.52 o
  -3  33   8        0.06       32.16     14.82 o
  -2  33   8        0.45       -2.19     13.84 o
  -1  33   8        0.10        3.94     12.62 o
   0  33   8        1.19        0.46     11.64 o
  -2  34   8        0.73        8.33     13.38 o
  -1  34   8        0.21       15.85     12.53 o
   0  34   8        0.00       -3.12     17.00 o
  -7   1   9        0.47        3.88     12.22 o
  -6   1   9        0.27        6.22     11.61 o
  -5   1   9        0.10       14.94     10.91 o
  -4   1   9        3.17       10.45      9.97 o
  -3   1   9      219.50      212.96     10.33 o
  -2   1   9      382.40      410.51     14.83 o
  -1   1   9      367.01      367.39     11.18 o
   0   1   9      157.86      151.77     10.32 o
   1   1   9       82.75       89.80      9.77 o
   2   1   9       17.55       14.62     10.05 o
   3   1   9        0.21       16.34     11.29 o
   4   1   9        6.46      -12.37     13.03 o
  -7   2   9        2.24        1.66     13.10 o
  -6   2   9        0.23       10.12     11.99 o
  -5   2   9        0.97        1.27     11.31 o
  -4   2   9       77.71       76.87     11.99 o
  -3   2   9        3.20       16.82      9.65 o
  -2   2   9       53.92       65.57     10.47 o
  -1   2   9      149.97      165.66     10.31 o
   0   2   9       53.94       49.52      9.56 o
   1   2   9        2.24       10.95     11.67 o
   2   2   9        2.04        7.82     10.91 o
   3   2   9        0.30       16.60     11.36 o
   4   2   9        6.99       10.70     14.32 o
  -7   3   9        0.26        4.40     12.59 o
  -6   3   9        7.06        0.70     12.26 o
  -5   3   9       10.32       18.66     10.80 o
  -4   3   9       37.59       35.31     10.77 o
  -3   3   9        6.92       23.66     11.16 o
  -2   3   9      200.94      202.72     11.11 o
  -1   3   9      269.58      264.86     10.28 o
   0   3   9       27.43       30.41      9.08 o
   1   3   9       56.88       56.33      8.90 o
   2   3   9        0.65       21.78      9.84 o
   3   3   9        0.18       -7.03     11.42 o
   4   3   9        2.84       15.32     14.78 o
  -7   4   9        3.20       -0.01     12.36 o
  -6   4   9        2.70       12.57     12.64 o
  -5   4   9       61.98       70.46     10.61 o
  -4   4   9        2.48       11.35     11.21 o
  -3   4   9        0.42       13.90     10.99 o
  -2   4   9      221.65      211.77     11.44 o
  -1   4   9       61.17       70.21      9.92 o
   0   4   9      180.08      194.88     11.41 o
   1   4   9        0.70       14.80      9.03 o
   2   4   9       18.49       10.61     10.24 o
   3   4   9        0.95        4.38     13.33 o
   4   4   9        9.57       17.97     14.59 o
  -7   5   9        0.14        7.34     12.20 o
  -6   5   9        6.61       17.14     11.75 o
  -5   5   9        0.38       10.54     11.65 o
  -4   5   9       16.93       20.19     11.42 o
  -3   5   9       33.38       45.35     10.37 o
  -2   5   9       14.95       29.03     10.33 o
  -1   5   9       81.78       72.99      9.92 o
   0   5   9      101.18      118.03     10.04 o
   1   5   9       89.43       82.72      9.37 o
   2   5   9        1.60       -1.37     10.49 o
   3   5   9        4.64       -7.15     14.07 o
   4   5   9        0.30      -12.37     14.98 o
  -7   6   9        0.68       15.05     12.78 o
  -6   6   9        8.25       12.33     12.47 o
  -5   6   9        4.39       19.30     10.92 o
  -4   6   9       25.58       29.33     11.09 o
  -3   6   9      155.54      156.41     11.20 o
  -2   6   9       29.68       17.34     12.64 o
  -1   6   9       55.77       40.82     10.61 o
   0   6   9       89.29       92.61      9.82 o
   1   6   9       65.84       61.01      9.71 o
   2   6   9       14.35       26.39     10.03 o
   3   6   9        3.75        8.40     13.59 o
   4   6   9        0.68       20.24     14.63 o
  -7   7   9        0.05        6.28     11.93 o
  -6   7   9        0.02        9.20     11.92 o
  -5   7   9        0.03       15.19     10.50 o
  -4   7   9        6.30       18.00     11.52 o
  -3   7   9       12.38       19.55     11.70 o
  -2   7   9      254.75      234.16     11.90 o
  -1   7   9       58.22       75.07     10.78 o
   0   7   9       48.86       56.89     10.53 o
   1   7   9      104.31       95.03     10.35 o
   2   7   9       16.46       26.50     11.20 o
   3   7   9        0.09       -3.25     15.43 o
   4   7   9        2.61        4.54     15.88 o
  -7   8   9        0.28       15.39     13.03 o
  -6   8   9        0.10        0.12     11.27 o
  -5   8   9       15.61       18.09     10.75 o
  -4   8   9        2.13       -0.09     11.10 o
  -3   8   9       17.85       19.03     11.77 o
  -2   8   9        4.18       26.62     11.85 o
  -1   8   9       35.64       22.30     10.13 o
   0   8   9      238.08      236.49     13.00 o
   1   8   9       15.12       17.98      9.89 o
   2   8   9        7.28       19.97     11.42 o
   3   8   9        0.09        2.18     11.73 o
   4   8   9        0.12       16.96     30.44 o
  -7   9   9        0.00        1.95     12.53 o
  -6   9   9        4.75       10.46     11.21 o
  -5   9   9        0.20       12.12     11.12 o
  -4   9   9       12.41       20.33     10.79 o
  -3   9   9        1.94        5.58     11.48 o
  -2   9   9       38.10       38.98     11.88 o
  -1   9   9        4.91       22.29      9.82 o
   0   9   9        2.52        8.07      9.87 o
   1   9   9       32.72       45.03      9.71 o
   2   9   9        2.91        9.36     10.90 o
   3   9   9        0.16        5.25     12.26 o
  -7  10   9        0.50       11.82     12.33 o
  -6  10   9        2.40       18.70     11.67 o
  -5  10   9        0.00       10.58     11.35 o
  -4  10   9       17.82       23.38     11.12 o
  -3  10   9       95.00      102.55     11.90 o
  -2  10   9       35.15       31.42     11.83 o
  -1  10   9        0.00       19.66     11.85 o
   0  10   9       58.51       57.42     11.03 o
   1  10   9        3.11       14.53     10.47 o
   2  10   9       14.30       19.41     11.15 o
   3  10   9        0.26       28.52     11.85 o
  -7  11   9        0.11       -1.26     13.55 o
  -6  11   9        0.12       17.87     11.68 o
  -5  11   9        5.22        9.99     10.95 o
  -4  11   9        0.44       13.29     10.98 o
  -3  11   9        7.49        2.99     11.84 o
  -2  11   9      188.70      178.41     14.63 o
  -1  11   9        5.81       30.19     11.40 o
   0  11   9       11.97       26.42     11.24 o
   1  11   9      235.97      238.68     21.48 o
   2  11   9        0.99       -2.58     13.80 o
   3  11   9        0.04       10.12     11.80 o
  -7  12   9        0.01        3.97     20.81 o
  -6  12   9        0.22       -0.88     11.84 o
  -5  12   9        0.94       12.65     11.28 o
  -4  12   9       42.33       36.82     11.14 o
  -3  12   9      123.99      104.90     11.32 o
  -2  12   9       70.13       77.09     10.45 o
  -1  12   9        4.14        6.93     10.58 o
   0  12   9       15.42       31.49      9.53 o
   1  12   9        0.06        7.74     10.21 o
   2  12   9        3.71        5.25     11.18 o
   3  12   9        0.77       11.41     12.25 o
  -6  13   9        5.86        2.06     11.80 o
  -5  13   9       13.89       29.10     11.18 o
  -4  13   9        2.82       19.09     10.69 o
  -3  13   9       56.39       59.52     12.01 o
  -2  13   9        1.20        3.78     10.57 o
  -1  13   9        1.26       17.28     11.16 o
   0  13   9        0.04       -0.05      9.75 o
   1  13   9       93.27       84.90     13.09 o
   2  13   9        0.43       -0.57     10.06 o
   3  13   9        0.28        6.56     13.22 o
  -6  14   9        0.46       -2.24     11.99 o
  -5  14   9        0.75        6.33     11.33 o
  -4  14   9        0.41       11.46     11.02 o
  -3  14   9        0.93       15.31     11.22 o
  -2  14   9        7.93        7.94     10.57 o
  -1  14   9       44.86       40.95     11.97 o
   0  14   9       27.03       24.27      9.83 o
   1  14   9        2.62        0.71     10.07 o
   2  14   9        1.32       22.55     11.02 o
   3  14   9        0.02        2.67     12.33 o
  -6  15   9        0.58        9.37     12.13 o
  -5  15   9        0.90        4.10     11.37 o
  -4  15   9        0.02        1.57     10.55 o
  -3  15   9        0.59        1.80     11.57 o
  -2  15   9        0.01       14.14     10.71 o
  -1  15   9        0.05       -1.73     12.04 o
   0  15   9       70.78       62.49      9.40 o
   1  15   9       12.31       22.26      9.59 o
   2  15   9       23.40       13.14     11.09 o
   3  15   9        0.16        7.69     11.02 o
  -6  16   9        2.53       10.25     12.30 o
  -5  16   9        1.18        3.89     11.63 o
  -4  16   9        0.52        4.13     10.77 o
  -3  16   9       23.08       26.28     11.45 o
  -2  16   9        4.18       11.12      9.93 o
  -1  16   9      164.11      169.53     12.66 o
   0  16   9        2.88       12.41     10.35 o
   1  16   9        8.53        9.40      9.97 o
   2  16   9        1.45       12.92     10.22 o
   3  16   9        2.47        7.83     10.51 o
  -6  17   9        0.03       12.00     12.59 o
  -5  17   9        0.94       10.45     10.98 o
  -4  17   9        1.81       -2.49     10.84 o
  -3  17   9       94.09       99.05     11.37 o
  -2  17   9      280.97      281.14     10.78 o
  -1  17   9        6.04       23.40     12.02 o
   0  17   9       29.00       29.96     10.82 o
   1  17   9        3.79       11.11      9.13 o
   2  17   9        8.38       15.64      9.74 o
   3  17   9        0.92        3.02      9.87 o
  -6  18   9        2.38       11.32     12.59 o
  -5  18   9        0.24        0.54     11.94 o
  -4  18   9        4.89       18.02     12.15 o
  -3  18   9       45.86       17.84     11.20 o
  -2  18   9       66.01       82.81     10.25 o
  -1  18   9       46.52       53.16     13.28 o
   0  18   9       23.43       21.78     11.27 o
   1  18   9        0.64       -1.58      9.16 o
   2  18   9       12.44       25.04     10.64 o
   3  18   9        2.29        0.61     11.12 o
  -6  19   9        0.47        3.90     12.79 o
  -5  19   9       13.20       13.23     13.21 o
  -4  19   9        5.06        3.07     12.06 o
  -3  19   9        1.40        8.11     11.55 o
  -2  19   9      169.04      160.90     11.01 o
  -1  19   9        0.43        8.27     14.06 o
   0  19   9       24.47       14.65     12.55 o
   1  19   9        2.35        7.31      9.89 o
   2  19   9        0.00        0.10     10.29 o
   3  19   9        3.45       18.06     10.95 o
  -6  20   9        2.65       17.78     15.20 o
  -5  20   9        0.21       15.64     11.78 o
  -4  20   9        0.96        8.72     12.93 o
  -3  20   9       41.01       47.66     11.37 o
  -2  20   9       12.55       30.30     10.52 o
  -1  20   9        7.00        8.79     10.69 o
   0  20   9        0.77       16.34     13.02 o
   1  20   9        8.26       11.39     10.15 o
   2  20   9        0.84        4.89      9.84 o
   3  20   9        0.08       25.46     32.72 o
  -6  21   9        5.91        8.20     12.88 o
  -5  21   9        0.00        1.07     13.12 o
  -4  21   9        3.38        0.24     12.25 o
  -3  21   9        5.71       22.15     12.03 o
  -2  21   9        0.81       12.40      9.96 o
  -1  21   9        3.89       24.32     12.27 o
   0  21   9       21.16        9.26     14.17 o
   1  21   9        1.59        5.12      9.51 o
   2  21   9        0.88       -7.01      9.76 o
  -6  22   9        4.25        7.88     43.17 o
  -5  22   9        1.13       13.65     13.26 o
  -4  22   9       10.98       13.93     13.44 o
  -3  22   9        4.51       10.44     12.49 o
  -2  22   9        3.40       10.11     10.59 o
  -1  22   9       60.71       75.09     10.83 o
   0  22   9       26.46        8.56     12.08 o
   1  22   9        0.93       12.74      9.42 o
   2  22   9       12.72        9.97     10.25 o
  -5  23   9        0.19       18.89     13.31 o
  -4  23   9        2.91       17.77     13.96 o
  -3  23   9       12.42       17.43     12.67 o
  -2  23   9        0.02       15.05     10.74 o
  -1  23   9        0.59       14.35     10.66 o
   0  23   9       79.25       67.26     10.65 o
   1  23   9        8.32        7.26      9.59 o
   2  23   9        1.14        8.10     10.53 o
  -5  24   9        2.54        8.18     15.01 o
  -4  24   9        1.64        8.61     14.67 o
  -3  24   9        0.82       25.05     13.79 o
  -2  24   9        0.93        0.80     11.10 o
  -1  24   9        3.12        9.69     10.02 o
   0  24   9       11.33        7.43     10.34 o
   1  24   9        1.99        9.61      9.83 o
   2  24   9        2.48        0.98     10.75 o
  -5  25   9        1.88       13.45     14.76 o
  -4  25   9        4.78       20.46     14.21 o
  -3  25   9        1.55       -5.80     13.59 o
  -2  25   9        0.56       29.31     11.13 o
  -1  25   9        0.03        2.20     10.12 o
   0  25   9       37.86       35.00      9.86 o
   1  25   9        7.15       15.49      9.48 o
   2  25   9        0.37        4.16     10.89 o
  -5  26   9        0.79      -15.53     17.10 o
  -4  26   9        1.86        1.78     14.80 o
  -3  26   9        0.00        0.74     12.74 o
  -2  26   9        1.20       -0.57     11.21 o
  -1  26   9        0.96       20.79     10.42 o
   0  26   9       36.62       49.05      9.87 o
   1  26   9        5.42       20.56     10.66 o
  -4  27   9        1.78       13.00     14.98 o
  -3  27   9        0.51       17.55     12.77 o
  -2  27   9        3.74       -1.40     12.20 o
  -1  27   9        7.05       11.71     10.91 o
   0  27   9       21.22       20.92     10.42 o
   1  27   9        0.74       15.94     13.27 o
  -4  28   9        1.23        6.75     15.36 o
  -3  28   9        6.32        7.43     13.90 o
  -2  28   9        0.19        5.35     13.17 o
  -1  28   9        1.31       -1.65     11.87 o
   0  28   9        8.45       12.21     10.30 o
   1  28   9        1.18        4.72     12.94 o
  -4  29   9        0.83       -5.80     15.10 o
  -3  29   9        7.88       10.48     14.56 o
  -2  29   9        1.06        8.24     12.43 o
  -1  29   9        0.06       15.00     11.61 o
   0  29   9        0.01        7.15     11.03 o
   1  29   9        1.45       17.58     10.80 o
  -4  30   9        0.19        2.69     17.86 o
  -3  30   9        0.05       16.74     14.52 o
  -2  30   9        1.18        9.67     12.11 o
  -1  30   9        0.00        9.64     12.24 o
   0  30   9        2.72       21.66     10.88 o
  -3  31   9        0.91        1.59     14.58 o
  -2  31   9        0.04       22.86     12.06 o
  -1  31   9        0.07       27.52     11.72 o
   0  31   9        0.08        2.96     11.79 o
  -3  32   9        0.19       25.65     16.46 o
  -2  32   9        9.30       14.95     13.35 o
  -1  32   9        0.68       14.72     12.93 o
  -2  33   9        1.07       13.42     23.75 o
  -7   0  10        0.17      -16.45     21.68 o
  -6   0  10        8.47       20.45     19.18 o
  -5   0  10        4.53       24.75     24.05 o
  -4   0  10       15.46       22.97     14.31 o
  -3   0  10       27.84       27.65     12.91 o
  -2   0  10      221.56      207.32     15.91 o
  -1   0  10     1679.06     1652.40     68.39 o
   0   0  10       31.05       13.52     16.89 o
   1   0  10       17.09       38.29     17.33 o
   2   0  10       28.47       24.39     16.38 o
   3   0  10        3.87       29.96     17.11 o
  -7   1  10        4.56       31.94     13.47 o
  -6   1  10        0.18        1.76     12.34 o
  -5   1  10       12.78       23.05     11.13 o
  -4   1  10        0.33        4.75      9.83 o
  -3   1  10        4.30        8.75      9.37 o
  -2   1  10        1.97       16.68     10.17 o
  -1   1  10       14.29       41.33      9.92 o
   0   1  10       74.95       62.70     10.46 o
   1   1  10       15.36       33.16     10.68 o
   2   1  10       10.67       27.60     11.67 o
   3   1  10        2.23        2.29     13.14 o
  -7   2  10        1.56       14.86     13.19 o
  -6   2  10        1.30        3.43     11.53 o
  -5   2  10        0.12        6.99     11.32 o
  -4   2  10        1.30        8.98     10.17 o
  -3   2  10        3.30       21.08     10.14 o
  -2   2  10        4.75       16.29     10.53 o
  -1   2  10      271.25      244.23     10.91 o
   0   2  10        1.22       11.38      9.36 o
   1   2  10        5.01       12.98     10.18 o
   2   2  10       13.50       21.72     12.11 o
   3   2  10        0.39        8.59     12.27 o
  -7   3  10        8.93       19.11     12.30 o
  -6   3  10        0.04        2.18     12.35 o
  -5   3  10        0.27       10.69     11.80 o
  -4   3  10       58.68       58.38     11.25 o
  -3   3  10        5.73       15.40      9.58 o
  -2   3  10       36.94       45.46     10.24 o
  -1   3  10       94.02       96.52      9.30 o
   0   3  10       42.12       41.15      9.64 o
   1   3  10       20.97       30.10     10.24 o
   2   3  10       10.00        8.59     12.65 o
   3   3  10        9.39       22.26     12.63 o
  -7   4  10        0.30        3.21     14.07 o
  -6   4  10        1.17        3.05     11.86 o
  -5   4  10        2.88        0.96     11.58 o
  -4   4  10        3.72        5.31     11.67 o
  -3   4  10        2.73        2.91      9.95 o
  -2   4  10        8.68       16.08     10.48 o
  -1   4  10       98.49       90.85     10.33 o
   0   4  10        8.43       21.56     10.28 o
   1   4  10       13.44       15.05     10.01 o
   2   4  10        6.83        9.69     10.82 o
   3   4  10        2.20       15.67     14.70 o
  -7   5  10        1.00       11.84     12.64 o
  -6   5  10        0.00        9.36     11.95 o
  -5   5  10        2.03       12.07     11.31 o
  -4   5  10       26.13       21.64     11.79 o
  -3   5  10       20.10       41.22     11.35 o
  -2   5  10        1.99        7.98     10.05 o
  -1   5  10       23.04       44.96     12.11 o
   0   5  10        1.39       10.13     10.94 o
   1   5  10        4.69       17.40     10.12 o
   2   5  10        2.20       14.87     12.18 o
   3   5  10        0.59       15.51     14.78 o
  -7   6  10        0.38       13.94     13.35 o
  -6   6  10        0.29       -9.27     12.26 o
  -5   6  10        2.28        9.97     11.23 o
  -4   6  10        0.15       10.49     11.30 o
  -3   6  10       67.72       52.10     11.41 o
  -2   6  10       26.18       41.95     11.16 o
  -1   6  10       82.78       68.91      9.92 o
   0   6  10        7.89       13.41      8.95 o
   1   6  10        9.44       35.29      9.73 o
   2   6  10        0.05        1.60     11.82 o
   3   6  10        2.82        6.33     13.95 o
  -7   7  10        0.07        1.13     13.45 o
  -6   7  10        0.95       14.71     11.97 o
  -5   7  10        1.03      -10.51     11.26 o
  -4   7  10       38.18       33.50     11.36 o
  -3   7  10       48.10       34.53     10.59 o
  -2   7  10        0.12       12.35     10.14 o
  -1   7  10        7.27        3.55      9.82 o
   0   7  10       11.40       23.83      9.64 o
   1   7  10       20.95        9.94     10.32 o
   2   7  10        1.21       18.31     11.51 o
   3   7  10        0.17        9.41     31.32 o
  -7   8  10        0.89       26.97     22.88 o
  -6   8  10        0.02        4.04     12.05 o
  -5   8  10        0.31       11.51     11.79 o
  -4   8  10       38.35       35.08     11.22 o
  -3   8  10      125.40      130.92     11.84 o
  -2   8  10       98.53       94.30     12.58 o
  -1   8  10       77.22       78.25     10.05 o
   0   8  10       18.33       29.58      9.72 o
   1   8  10       57.65       51.75     10.08 o
   2   8  10        0.94        5.72     10.77 o
   3   8  10        0.77        1.84     12.28 o
  -6   9  10        0.42        9.21     11.93 o
  -5   9  10        6.85       -3.98     11.62 o
  -4   9  10        1.51        6.61     10.77 o
  -3   9  10       59.52       64.95     11.48 o
  -2   9  10      106.88      100.13     11.61 o
  -1   9  10       28.14       25.46     11.51 o
   0   9  10        9.35       20.68     10.46 o
   1   9  10      103.54      102.15     10.70 o
   2   9  10        9.10        5.24     10.19 o
   3   9  10        0.20       10.89     12.94 o
  -6  10  10        0.09        2.11     11.64 o
  -5  10  10        0.59       -3.64     10.60 o
  -4  10  10       36.13       35.30     11.45 o
  -3  10  10       79.02       84.60     10.70 o
  -2  10  10       27.61       28.08     11.13 o
  -1  10  10       77.28       85.89     10.19 o
   0  10  10        1.49        4.27     10.46 o
   1  10  10       74.45       91.96     12.66 o
   2  10  10       16.13       26.05     13.40 o
   3  10  10        0.62       22.37     12.52 o
  -6  11  10        0.29        1.08     12.25 o
  -5  11  10        0.23        3.24     11.46 o
  -4  11  10       10.03       18.34     11.45 o
  -3  11  10       61.17       58.93     11.32 o
  -2  11  10        1.55       13.11     10.64 o
  -1  11  10        4.59       13.65      9.74 o
   0  11  10        1.08        9.20      9.53 o
   1  11  10       14.07       22.27     11.62 o
   2  11  10        2.21        5.31     23.78 o
   3  11  10        2.27       11.63     10.94 o
  -6  12  10        0.30       12.90     12.93 o
  -5  12  10       11.74       17.39     12.25 o
  -4  12  10       11.50       19.14     11.48 o
  -3  12  10        9.38       24.96     10.70 o
  -2  12  10      138.14      110.78     10.71 o
  -1  12  10      136.50      140.59     10.79 o
   0  12  10       18.03       17.11      9.91 o
   1  12  10        3.59       13.23     10.61 o
   2  12  10        4.94       30.68     14.72 o
   3  12  10        0.56       -3.46     10.96 o
  -6  13  10        1.84        5.50     12.25 o
  -5  13  10        2.99        7.79     11.75 o
  -4  13  10        1.85       13.92     11.33 o
  -3  13  10       22.67       33.49     11.26 o
  -2  13  10       52.49       43.06     10.57 o
  -1  13  10       16.31       17.34     11.01 o
   0  13  10        5.41       15.18      9.33 o
   1  13  10        0.53        9.85      9.84 o
   2  13  10        2.98       12.29     12.69 o
   3  13  10        2.15        7.84     11.59 o
  -6  14  10        2.08       -0.30     12.28 o
  -5  14  10        0.31        5.81     11.61 o
  -4  14  10        1.71        2.57     11.29 o
  -3  14  10        8.86       17.85     11.17 o
  -2  14  10       36.63       35.60      9.15 o
  -1  14  10       16.15       34.10     10.76 o
   0  14  10       76.33       78.16     10.33 o
   1  14  10        0.12       13.20      9.82 o
   2  14  10        1.39       24.17     10.06 o
   3  14  10        0.15        8.55     11.44 o
  -6  15  10        0.73        4.75     12.34 o
  -5  15  10        1.72       11.02     11.61 o
  -4  15  10        0.59        7.97     11.69 o
  -3  15  10       28.82       15.68     10.96 o
  -2  15  10      171.42      166.68     10.33 o
  -1  15  10        7.06       20.23     10.60 o
   0  15  10       51.47       52.29     10.13 o
   1  15  10        4.13       17.83      9.87 o
   2  15  10        0.39        0.03     10.01 o
  -6  16  10        0.48        3.22     13.03 o
  -5  16  10        0.29        0.71     12.07 o
  -4  16  10       16.25       19.12     11.99 o
  -3  16  10        1.77       19.41     11.16 o
  -2  16  10       73.16       75.21     10.78 o
  -1  16  10       26.28       17.16     12.64 o
   0  16  10       18.23       31.16     10.04 o
   1  16  10        0.21       12.97     10.40 o
   2  16  10        1.03        1.24     11.20 o
  -6  17  10        2.21       -5.92     12.87 o
  -5  17  10       10.72       11.30     11.33 o
  -4  17  10        8.08       13.13     11.69 o
  -3  17  10       10.77        4.17     11.89 o
  -2  17  10       22.76       25.60     10.48 o
  -1  17  10        1.16       -1.04     13.43 o
   0  17  10       36.84       27.39      9.95 o
   1  17  10        1.10       21.72     10.82 o
   2  17  10        0.00        5.76     11.30 o
  -6  18  10        0.16        0.92     13.40 o
  -5  18  10        3.33       17.65     12.33 o
  -4  18  10        0.13        8.06     11.42 o
  -3  18  10        1.29        5.58     11.87 o
  -2  18  10        1.22       -3.61     10.44 o
  -1  18  10       79.79       79.68     11.22 o
   0  18  10        3.13       25.52     10.60 o
   1  18  10        2.68        7.47      9.84 o
   2  18  10        4.31       18.45     10.52 o
  -6  19  10        0.04       10.51     13.79 o
  -5  19  10        0.01        3.11     12.49 o
  -4  19  10        1.12       -8.64     12.94 o
  -3  19  10        0.17        0.93     11.57 o
  -2  19  10        4.92       14.66     10.38 o
  -1  19  10       25.92       21.04     11.99 o
   0  19  10        2.74       19.11     16.85 o
   1  19  10        1.28       -8.00      9.80 o
   2  19  10        2.24       11.95      9.93 o
  -5  20  10        0.00       12.79     12.70 o
  -4  20  10        0.61        2.45     11.97 o
  -3  20  10       12.87       37.92     12.12 o
  -2  20  10        2.81       10.43     10.01 o
  -1  20  10       74.61       76.19     10.76 o
   0  20  10        7.60        6.78     15.14 o
   1  20  10        0.31        8.37      9.28 o
   2  20  10        1.78       13.61     11.24 o
  -5  21  10        6.18       23.35     13.74 o
  -4  21  10        0.00       13.39     12.80 o
  -3  21  10       20.73       12.04     12.04 o
  -2  21  10        3.48        5.08     10.20 o
  -1  21  10        0.56        9.53     10.66 o
   0  21  10        0.80       15.91     10.98 o
   1  21  10        0.80        4.99      9.56 o
   2  21  10        2.16       14.84     10.64 o
  -5  22  10       13.19       18.78     13.46 o
  -4  22  10        3.18       10.21     13.27 o
  -3  22  10        7.01        8.90     11.61 o
  -2  22  10        0.74       13.39     10.80 o
  -1  22  10       11.35       21.63     10.90 o
   0  22  10        1.62        4.71     10.55 o
   1  22  10        5.99       20.34      9.53 o
   2  22  10        0.07       15.27     27.16 o
  -5  23  10        2.57       25.54     14.75 o
  -4  23  10        2.91       19.17     13.85 o
  -3  23  10        0.42        4.98     13.30 o
  -2  23  10        0.18        0.46     11.46 o
  -1  23  10        0.67       17.44     10.13 o
   0  23  10       20.15       33.46     12.19 o
   1  23  10        0.82        0.41      9.79 o
  -5  24  10        4.67       11.69     16.05 o
  -4  24  10        0.80       14.95     15.29 o
  -3  24  10       11.47       13.22     13.83 o
  -2  24  10       14.96       19.94     11.39 o
  -1  24  10        0.18       18.04     10.28 o
   0  24  10       16.56       16.94     12.58 o
   1  24  10        8.48       13.78      9.82 o
  -5  25  10        0.32       15.23     27.49 o
  -4  25  10        3.24        6.19     15.30 o
  -3  25  10        6.10       10.65     13.54 o
  -2  25  10        0.03       -0.09     10.91 o
  -1  25  10        3.13        4.34     10.74 o
   0  25  10       10.34       21.71     13.50 o
   1  25  10        4.46        1.94     11.11 o
  -4  26  10        0.06      -11.46     16.14 o
  -3  26  10        2.08       11.05     13.35 o
  -2  26  10       14.06       27.68     11.74 o
  -1  26  10        0.27       14.44     10.68 o
   0  26  10       10.88       26.53     12.11 o
   1  26  10        6.42       -0.26     12.43 o
  -4  27  10        7.55       21.43     15.74 o
  -3  27  10        9.73       -1.26     13.74 o
  -2  27  10        0.25       11.25     11.85 o
  -1  27  10        0.41       -1.38     10.89 o
   0  27  10        0.14        1.51     11.42 o
  -4  28  10        0.21       20.34     14.87 o
  -3  28  10        0.46       -7.72     15.35 o
  -2  28  10        0.22       18.88     12.16 o
  -1  28  10        0.00        4.35     11.59 o
   0  28  10        6.87       13.11     11.91 o
  -3  29  10        2.11       16.26     13.73 o
  -2  29  10        0.00        6.53     12.48 o
  -1  29  10        0.02        6.45     11.99 o
   0  29  10        1.77       12.14     12.46 o
  -3  30  10        0.07        4.66     16.82 o
  -2  30  10        0.61       -4.20     12.50 o
  -1  30  10        0.51       11.29     12.26 o
  -6   1  11        0.23        9.57     12.48 o
  -5   1  11        3.57        8.85     11.12 o
  -4   1  11        3.63        6.31      9.90 o
  -3   1  11       77.45       69.22      9.11 o
  -2   1  11       43.76       54.55     10.20 o
  -1   1  11      115.04      100.59     10.23 o
   0   1  11       93.60      103.78     11.10 o
   1   1  11       11.92       32.33     12.30 o
   2   1  11        0.65       11.94     12.66 o
  -6   2  11        0.02       11.17     12.47 o
  -5   2  11        0.38       -1.02     11.66 o
  -4   2  11       67.04       62.60     10.46 o
  -3   2  11       21.06       25.78     10.13 o
  -2   2  11        3.39       12.11     10.08 o
  -1   2  11       12.49       20.84      9.39 o
   0   2  11        3.29        9.81     10.04 o
   1   2  11        0.27       24.64      9.39 o
   2   2  11        0.58        3.93     12.10 o
  -6   3  11        0.35       14.62     13.61 o
  -5   3  11        3.00       12.86     11.21 o
  -4   3  11        1.21        5.33     10.82 o
  -3   3  11        0.00       10.99      9.65 o
  -2   3  11      125.58      100.89     10.90 o
  -1   3  11        0.11       -8.40     10.32 o
   0   3  11       35.17       45.70     10.75 o
   1   3  11        6.39       24.06     10.54 o
   2   3  11        0.78        5.86     12.05 o
  -6   4  11        6.04        8.57     11.73 o
  -5   4  11       14.19       13.15     12.40 o
  -4   4  11        2.19       18.94     10.22 o
  -3   4  11       18.84       19.35     10.38 o
  -2   4  11       25.03       31.73      9.53 o
  -1   4  11        0.16        0.48     10.76 o
   0   4  11        0.01        7.75     10.68 o
   1   4  11       15.82       37.00     10.91 o
   2   4  11        0.01       11.15     12.01 o
  -6   5  11        4.52       11.55     11.96 o
  -5   5  11        0.32       11.07     12.50 o
  -4   5  11        0.98       18.70     11.31 o
  -3   5  11        1.38       22.42      9.95 o
  -2   5  11       10.25       11.51      9.76 o
  -1   5  11       30.92       30.06      9.45 o
   0   5  11       23.43        8.48     11.30 o
   1   5  11        0.87       15.58     10.42 o
   2   5  11        7.04       -6.90     12.12 o
  -6   6  11        4.53        3.91     12.07 o
  -5   6  11        0.04        6.73     11.60 o
  -4   6  11        3.13       24.32     10.82 o
  -3   6  11       28.00       38.76      9.77 o
  -2   6  11       32.21       33.89      9.42 o
  -1   6  11       44.58       65.00     11.83 o
   0   6  11       25.72       35.50      9.78 o
   1   6  11        1.19        8.31     10.01 o
   2   6  11        0.32       19.82     12.61 o
  -6   7  11        0.12        5.36     12.06 o
  -5   7  11        0.73       14.22     11.50 o
  -4   7  11        3.62        6.97     12.80 o
  -3   7  11       40.52       37.54     10.34 o
  -2   7  11        6.46       10.75      9.64 o
  -1   7  11       11.19       13.96     10.24 o
   0   7  11       10.70       27.04     10.17 o
   1   7  11       15.05       24.89     10.12 o
   2   7  11        5.56       19.66     12.52 o
  -6   8  11        0.81       10.72     12.07 o
  -5   8  11        2.72        9.61     11.71 o
  -4   8  11        1.24       21.36     11.04 o
  -3   8  11       17.45       16.96     11.03 o
  -2   8  11       76.19       71.53      9.50 o
  -1   8  11        1.68       14.82     10.37 o
   0   8  11       17.47       10.16     10.16 o
   1   8  11        0.14       11.80     10.58 o
   2   8  11        4.96       14.67     11.53 o
  -6   9  11        5.20        8.02     11.80 o
  -5   9  11        0.31       13.46     11.55 o
  -4   9  11        0.38       -9.31     10.66 o
  -3   9  11       67.71       50.89     10.45 o
  -2   9  11        0.75       -1.41      9.43 o
  -1   9  11        4.88       15.12     11.11 o
   0   9  11        0.02       11.83     12.53 o
   1   9  11        0.81       19.54     10.63 o
   2   9  11        0.31       11.24     12.13 o
  -6  10  11        1.55        9.80     12.43 o
  -5  10  11        1.01        8.00     11.48 o
  -4  10  11        4.99       11.03     11.59 o
  -3  10  11       20.50       25.89     11.50 o
  -2  10  11       44.69       31.54     10.34 o
  -1  10  11       30.69       29.70      9.90 o
   0  10  11       10.56       17.03     12.51 o
   1  10  11       13.57       22.69     10.35 o
   2  10  11        4.07        9.43     13.04 o
  -6  11  11        0.45        6.51     12.82 o
  -5  11  11       14.78       14.04     12.18 o
  -4  11  11        2.90       16.16     11.17 o
  -3  11  11       80.00       83.25     11.05 o
  -2  11  11        2.81       13.18     11.58 o
  -1  11  11        2.36        0.82      9.73 o
   0  11  11        1.71       16.15      9.34 o
   1  11  11        6.63       18.03     10.69 o
   2  11  11        2.24       14.48     10.76 o
  -6  12  11        0.59       14.18     12.08 o
  -5  12  11        1.08       21.69     12.56 o
  -4  12  11        0.11       14.95     12.21 o
  -3  12  11        6.47        3.39     11.17 o
  -2  12  11        0.05        8.94     10.85 o
  -1  12  11        0.35       10.46      9.39 o
   0  12  11       19.03       13.33     10.09 o
   1  12  11        2.33       24.57     12.03 o
   2  12  11        4.63       26.74     12.82 o
  -6  13  11        0.20       -0.61     13.65 o
  -5  13  11        1.41       10.25     12.50 o
  -4  13  11        5.51       18.59     11.61 o
  -3  13  11       63.30       66.07     11.44 o
  -2  13  11        3.53       -3.05     10.74 o
  -1  13  11        1.91        7.01     10.37 o
   0  13  11        0.02       20.43      9.13 o
   1  13  11        0.09        4.12     10.56 o
   2  13  11        2.75       15.39     11.90 o
  -6  14  11        0.05       19.19     12.90 o
  -5  14  11        0.49       -1.41     11.98 o
  -4  14  11        0.54        9.11     11.57 o
  -3  14  11       17.10       19.80     11.35 o
  -2  14  11        0.93       14.01     10.55 o
  -1  14  11       22.09       18.43     11.23 o
   0  14  11        2.70       19.01      9.69 o
   1  14  11        0.00        6.75      9.95 o
   2  14  11        4.68       12.89     11.36 o
  -6  15  11        0.00        5.70     12.89 o
  -5  15  11        6.73       12.20     12.01 o
  -4  15  11        3.04       10.33     11.51 o
  -3  15  11        0.39        4.85     11.08 o
  -2  15  11        4.51        5.97     11.06 o
  -1  15  11       12.59       19.55     10.10 o
   0  15  11       11.60       17.08     10.02 o
   1  15  11       16.52       19.87      9.79 o
   2  15  11        0.02       15.08     10.37 o
  -6  16  11        5.35       20.35     16.35 o
  -5  16  11        1.81       -3.17     12.24 o
  -4  16  11        0.01       10.37     11.92 o
  -3  16  11       35.40       43.35     11.01 o
  -2  16  11       22.54       38.66     11.28 o
  -1  16  11        8.44        5.68      9.03 o
   0  16  11        0.60       -6.10     10.02 o
   1  16  11        1.95        4.06     11.56 o
   2  16  11        1.27       10.33     12.36 o
  -5  17  11        2.52       16.03     12.71 o
  -4  17  11        6.32       18.71     12.40 o
  -3  17  11       14.81       26.07     11.49 o
  -2  17  11       21.37       27.89     10.58 o
  -1  17  11       11.95       36.87     11.49 o
   0  17  11       16.59       15.81     10.20 o
   1  17  11       16.03       20.46     10.63 o
   2  17  11        0.52        8.77     32.83 o
  -5  18  11        0.10        8.01     12.65 o
  -4  18  11        2.09       10.25     12.01 o
  -3  18  11        0.03       10.67     12.67 o
  -2  18  11        1.03        0.71     10.46 o
  -1  18  11       23.02       38.09     11.88 o
   0  18  11        0.09        9.60     11.86 o
   1  18  11        0.39        9.50     10.01 o
  -5  19  11        0.22       -1.40     12.33 o
  -4  19  11        3.68        5.85     12.04 o
  -3  19  11        5.71        8.32     11.85 o
  -2  19  11        5.82       13.11     10.39 o
  -1  19  11        1.09        9.57     11.31 o
   0  19  11        0.00        7.17     10.72 o
   1  19  11        0.65       15.24     10.13 o
  -5  20  11        0.02       11.92     12.69 o
  -4  20  11        0.04       12.60     12.84 o
  -3  20  11        2.26        9.05     12.09 o
  -2  20  11        4.78       17.64     10.74 o
  -1  20  11       27.65       24.42     11.26 o
   0  20  11        5.15        6.81     12.26 o
   1  20  11        0.00       11.70     11.50 o
  -5  21  11        0.95        9.91     13.83 o
  -4  21  11        4.05        7.62     12.44 o
  -3  21  11        1.13        1.19     13.20 o
  -2  21  11        1.60        2.88     10.91 o
  -1  21  11        7.89       27.60     11.14 o
   0  21  11        9.06        8.01     10.04 o
   1  21  11        0.02        9.96     11.38 o
  -5  22  11        0.03        5.33     15.77 o
  -4  22  11        1.50       11.13     13.29 o
  -3  22  11        0.31       -1.81     13.21 o
  -2  22  11        2.07       16.12     11.04 o
  -1  22  11       11.50       14.35     12.13 o
   0  22  11        0.02       11.99     10.04 o
   1  22  11        1.28       15.44     11.12 o
  -4  23  11        0.75        9.44     13.75 o
  -3  23  11        2.30       10.88     13.46 o
  -2  23  11        0.62       14.36     10.67 o
  -1  23  11        0.61       11.59     11.15 o
   0  23  11        3.15       11.89     10.13 o
  -4  24  11        0.46       18.96     14.28 o
  -3  24  11        0.59        6.61     12.89 o
  -2  24  11        1.21       13.17     11.74 o
  -1  24  11        0.12        8.13     11.01 o
   0  24  11        0.63        6.90     10.53 o
  -4  25  11        0.25       11.95     16.10 o
  -3  25  11        0.04       -2.20     13.91 o
  -2  25  11        7.02       12.49     11.41 o
  -1  25  11        4.43       11.63     11.75 o
   0  25  11        2.60        6.36     10.79 o
  -3  26  11        0.35       -9.40     15.43 o
  -2  26  11        3.25        3.72     11.49 o
  -1  26  11        2.97        9.56     11.68 o
  -3  27  11        0.00       17.49     14.27 o
  -2  27  11        5.10        7.04     11.61 o
  -1  27  11        0.12        6.69     11.25 o
  -2  28  11        2.09       11.32     15.29 o
  -6   0  12        1.73      -21.31     26.52 o
  -5   0  12        8.76       29.94     16.83 o
  -4   0  12        0.60       -3.55     15.63 o
  -3   0  12        0.03        1.56     14.46 o
  -2   0  12        0.24       19.79     15.32 o
  -1   0  12        4.26       45.77     21.25 o
   0   0  12        3.81       15.09     13.29 o
   1   0  12        0.00      -21.40     25.54 o
   2   0  12        2.43       15.55     19.92 o
  -6   1  12        0.44        9.32     13.77 o
  -5   1  12        1.19       28.69     12.63 o
  -4   1  12        2.39       17.21     10.18 o
  -3   1  12        9.23       13.09      9.90 o
  -2   1  12       20.67       18.65     10.04 o
  -1   1  12        5.20        8.60     10.67 o
   0   1  12        6.08       31.29      9.42 o
   1   1  12        0.06       10.60     12.11 o
   2   1  12        5.10        5.65     13.54 o
  -6   2  12        0.02       -0.93     13.08 o
  -5   2  12        1.49       16.06     11.64 o
  -4   2  12        0.38        7.97     10.25 o
  -3   2  12        2.58       13.91      9.23 o
  -2   2  12        1.73        9.46     10.03 o
  -1   2  12        0.25        9.48      9.59 o
   0   2  12       16.08       15.70      9.68 o
   1   2  12        3.41       26.92     11.11 o
   2   2  12        5.88       16.92     12.91 o
  -6   3  12        0.48        4.28     13.91 o
  -5   3  12        2.67        5.95     11.91 o
  -4   3  12        6.17        4.31     10.74 o
  -3   3  12        3.62       13.20      9.79 o
  -2   3  12       21.36       38.44      9.94 o
  -1   3  12        3.62       -8.39      9.40 o
   0   3  12       18.56       23.02     10.60 o
   1   3  12        8.81       -1.82     12.10 o
   2   3  12       10.08       16.73     13.34 o
  -6   4  12        0.64        9.81     12.98 o
  -5   4  12        8.27       25.85     10.86 o
  -4   4  12        4.94       19.67     12.34 o
  -3   4  12        6.28       21.53      9.89 o
  -2   4  12        3.53        9.40     10.47 o
  -1   4  12       28.63       36.11      9.96 o
   0   4  12        6.37        4.65     10.60 o
   1   4  12       33.99       25.44     12.16 o
   2   4  12        0.78       20.69     12.98 o
  -6   5  12        0.00       10.69     12.08 o
  -5   5  12        0.22        9.92     11.16 o
  -4   5  12       12.35       19.75     11.08 o
  -3   5  12        3.90       12.45      9.95 o
  -2   5  12       27.96       13.91     10.27 o
  -1   5  12        0.97       11.51      9.94 o
   0   5  12        3.40       19.97     11.65 o
   1   5  12       13.42        4.87     13.09 o
   2   5  12        0.26        7.48     14.88 o
  -6   6  12        0.93       12.55     12.69 o
  -5   6  12        5.03        2.24     11.31 o
  -4   6  12        0.03       -4.63     11.33 o
  -3   6  12        7.64       13.85     10.47 o
  -2   6  12       10.36       18.85     10.26 o
  -1   6  12        3.39       13.11      9.39 o
   0   6  12        2.14        7.44     12.35 o
   1   6  12       13.22       13.55     10.62 o
   2   6  12        8.02       18.95     13.07 o
  -6   7  12        0.25        4.97     13.03 o
  -5   7  12        0.01       17.80     12.13 o
  -4   7  12        0.00       21.63     11.05 o
  -3   7  12       22.17       22.05     10.21 o
  -2   7  12        2.38        4.44      9.88 o
  -1   7  12       10.22       13.92     10.79 o
   0   7  12        0.12       13.93     12.11 o
   1   7  12        0.81        1.17     11.16 o
   2   7  12        0.98       15.24     13.26 o
  -6   8  12        0.30       -0.81     12.82 o
  -5   8  12        0.48        6.86     11.78 o
  -4   8  12        6.59        1.69     11.41 o
  -3   8  12        0.80        2.72     10.18 o
  -2   8  12       13.72       21.44      9.97 o
  -1   8  12        6.54       24.82     12.20 o
   0   8  12        0.03       20.09     11.14 o
   1   8  12        1.35        1.14     11.06 o
  -6   9  12        0.76       14.23     13.29 o
  -5   9  12        2.00        7.56     11.79 o
  -4   9  12        1.74        6.81     11.87 o
  -3   9  12        1.17        4.99     10.31 o
  -2   9  12        6.96       15.92      9.78 o
  -1   9  12        0.20        6.33     10.74 o
   0   9  12       11.45       26.84     10.85 o
   1   9  12        0.09        7.38     12.60 o
  -6  10  12        3.44       15.63     13.33 o
  -5  10  12        0.44        7.74     12.52 o
  -4  10  12        8.73       23.20     11.45 o
  -3  10  12       10.40        7.08     10.78 o
  -2  10  12       33.56       40.97     10.90 o
  -1  10  12       11.34       35.77     10.15 o
   0  10  12        0.55       10.84     11.81 o
   1  10  12        9.49       24.59     13.14 o
  -6  11  12        0.08        8.56     12.35 o
  -5  11  12        0.00       10.31     12.65 o
  -4  11  12        5.30        1.44     12.10 o
  -3  11  12       10.09        7.38     11.66 o
  -2  11  12        0.63        7.77     10.45 o
  -1  11  12        0.97       23.94     10.24 o
   0  11  12        1.84       23.43     11.38 o
   1  11  12        0.09       14.08     11.45 o
  -6  12  12        2.10      -16.82     19.78 o
  -5  12  12        1.69        0.98     12.93 o
  -4  12  12       13.65        3.58     12.18 o
  -3  12  12        8.65       18.87     10.97 o
  -2  12  12        1.13       13.53      9.90 o
  -1  12  12        1.32       12.36     11.57 o
   0  12  12        0.11        4.16      9.86 o
   1  12  12        7.36       16.33     11.19 o
  -5  13  12        0.03        4.37     12.50 o
  -4  13  12       11.05       25.41     11.33 o
  -3  13  12        2.25        4.01     11.34 o
  -2  13  12        2.90       24.24     10.48 o
  -1  13  12        2.39        1.99     10.67 o
   0  13  12        1.15        1.40     10.01 o
   1  13  12        0.01        4.37     11.59 o
  -5  14  12        0.47        0.54     12.51 o
  -4  14  12        0.72       12.28     12.70 o
  -3  14  12        6.49        9.11     11.48 o
  -2  14  12        0.76       -2.30      9.77 o
  -1  14  12        3.00       18.65      9.80 o
   0  14  12        0.00       10.88     11.52 o
   1  14  12        2.50       10.55     10.92 o
  -5  15  12        0.03       21.38     12.53 o
  -4  15  12       14.72       11.11     12.29 o
  -3  15  12        9.21       16.13     11.40 o
  -2  15  12       12.91       15.69     11.84 o
  -1  15  12        0.85       -5.09     10.17 o
   0  15  12        0.80        5.05     10.03 o
   1  15  12        0.23       10.70     10.35 o
  -5  16  12        0.38       13.41     13.33 o
  -4  16  12       11.43       19.91     12.05 o
  -3  16  12       18.38       16.35     11.72 o
  -2  16  12        0.90        2.92     10.95 o
  -1  16  12        6.81        5.64     10.59 o
   0  16  12        0.05        7.65     10.17 o
   1  16  12        0.07       -0.77     10.82 o
  -5  17  12        0.35       11.96     12.67 o
  -4  17  12        0.96       -3.70     12.58 o
  -3  17  12        0.15        3.15     11.36 o
  -2  17  12        0.27       10.85     11.94 o
  -1  17  12        0.04        9.58     10.40 o
   0  17  12        1.64        9.96      9.68 o
   1  17  12        1.41       12.16     10.81 o
  -5  18  12        4.16       10.57     12.44 o
  -4  18  12        8.00       13.71     12.40 o
  -3  18  12        0.03       10.91     11.80 o
  -2  18  12        1.96        2.70     12.10 o
  -1  18  12        7.53        6.39     10.86 o
   0  18  12        0.01        4.41     10.00 o
  -5  19  12        4.18       27.40     15.83 o
  -4  19  12        0.71        4.22     12.13 o
  -3  19  12        5.15        9.30     12.27 o
  -2  19  12        0.00       19.90     12.87 o
  -1  19  12       11.05        3.71     10.57 o
   0  19  12       24.71       19.94     10.23 o
  -4  20  12        0.01       -9.66     13.90 o
  -3  20  12        0.73       24.47     12.69 o
  -2  20  12        1.64       -4.09     11.10 o
  -1  20  12        0.87        6.41     11.59 o
   0  20  12        0.02       17.74     12.20 o
  -4  21  12        1.67       12.64     12.76 o
  -3  21  12        1.59       14.34     12.56 o
  -2  21  12        0.01       14.70     10.87 o
  -1  21  12        9.39        1.83     10.17 o
   0  21  12        9.61       12.11     12.41 o
  -4  22  12        0.95        9.90     13.98 o
  -3  22  12        0.10       -0.39     13.00 o
  -2  22  12        0.05        7.38     10.97 o
  -1  22  12        0.19        9.60     12.30 o
  -3  23  12        0.37        6.26     14.06 o
  -2  23  12        7.39       13.45     11.19 o
  -1  23  12        1.31       13.66     12.41 o
  -3  24  12        0.11       14.28     14.58 o
  -2  24  12        1.92       13.54     13.22 o
  -1  24  12        0.29        2.14     12.74 o
  -2  25  12        0.37      -13.65     21.49 o
  -6   1  13        0.54       -4.04     18.86 o
  -5   1  13        1.41       13.27     13.40 o
  -4   1  13        0.26       20.37     10.21 o
  -3   1  13        6.03        5.70     10.80 o
  -2   1  13        5.47       13.43     11.93 o
  -1   1  13        9.22       25.07     14.90 o
   0   1  13       19.23       19.80     10.93 o
   1   1  13       10.95        5.23     12.71 o
  -6   2  13        0.93       11.38     20.45 o
  -5   2  13        0.57        9.53     12.69 o
  -4   2  13        5.97       10.42     10.43 o
  -3   2  13       10.31       19.39     11.71 o
  -2   2  13        0.00        0.94     14.53 o
  -1   2  13        2.54       29.11     11.32 o
   0   2  13        2.82        1.81     11.71 o
   1   2  13        7.97       18.12     13.12 o
  -6   3  13        1.03       -7.23     26.67 o
  -5   3  13        0.00       -0.40     12.77 o
  -4   3  13        0.03       13.06     11.01 o
  -3   3  13        0.37       24.01     11.12 o
  -2   3  13       11.17        5.15     11.80 o
  -1   3  13       13.04       26.53     12.00 o
   0   3  13        4.61       27.59     10.97 o
   1   3  13        0.05        7.59     13.75 o
  -5   4  13        0.73       13.70     12.24 o
  -4   4  13        3.58        3.22     10.97 o
  -3   4  13        0.07        6.09     10.23 o
  -2   4  13        2.21       17.67     12.08 o
  -1   4  13        0.00       11.57     12.49 o
   0   4  13        0.34        1.61     10.95 o
   1   4  13        1.18       -3.09     13.46 o
  -5   5  13        1.03        4.03     11.28 o
  -4   5  13        0.00       12.17     11.24 o
  -3   5  13        0.52       13.38     10.79 o
  -2   5  13        1.69       -5.78     11.53 o
  -1   5  13        4.18       14.53     11.27 o
   0   5  13        1.55       15.06     11.10 o
   1   5  13        0.07       11.79     12.81 o
  -5   6  13        1.00       12.22     12.13 o
  -4   6  13        0.43       10.08     11.02 o
  -3   6  13        1.67        2.66     10.68 o
  -2   6  13        2.83        6.39     13.15 o
  -1   6  13        0.03        2.75     11.53 o
   0   6  13        3.66        7.30     10.93 o
   1   6  13        0.79        9.46     13.19 o
  -5   7  13        0.26       10.19     11.56 o
  -4   7  13        5.52       14.85     11.10 o
  -3   7  13        0.72        9.10     10.71 o
  -2   7  13        6.71       16.53     12.63 o
  -1   7  13        1.51        8.81     10.83 o
   0   7  13        0.98       20.51     13.26 o
   1   7  13        1.56       12.90     12.82 o
  -5   8  13        0.02       -5.63     11.46 o
  -4   8  13        0.99        6.11     11.84 o
  -3   8  13        3.45        9.20     10.09 o
  -2   8  13        0.21       12.24     11.03 o
  -1   8  13        1.08       -0.62     11.08 o
   0   8  13        0.93       -8.09     11.13 o
   1   8  13        2.28        2.07     14.80 o
  -5   9  13        0.01       -1.29     12.28 o
  -4   9  13        5.37       23.00     11.46 o
  -3   9  13        6.78       11.75     10.75 o
  -2   9  13        0.02        4.22     10.99 o
  -1   9  13        2.33        5.33      9.82 o
   0   9  13        1.31       10.28     10.10 o
  -5  10  13        2.55       19.26     13.63 o
  -4  10  13        0.34       23.87     11.27 o
  -3  10  13       11.53       13.51     10.36 o
  -2  10  13        2.03        1.23     10.28 o
  -1  10  13        0.69        3.76     10.00 o
   0  10  13        0.70       15.47     12.29 o
  -5  11  13        2.01        4.55     12.73 o
  -4  11  13        0.02       12.56     11.99 o
  -3  11  13        7.09        9.26     10.75 o
  -2  11  13        2.34       -0.61     11.41 o
  -1  11  13        0.00       16.56     10.16 o
   0  11  13        2.40       12.83     11.37 o
  -5  12  13        0.10       20.67     12.67 o
  -4  12  13        0.27       12.43     13.10 o
  -3  12  13        6.93        7.70     10.91 o
  -2  12  13        0.00        4.53     11.29 o
  -1  12  13        0.10        9.35     11.00 o
   0  12  13        0.57        2.20     12.41 o
  -5  13  13        0.41        3.69     13.42 o
  -4  13  13        4.34       11.43     12.38 o
  -3  13  13        0.11       -5.33     12.14 o
  -2  13  13        0.02       23.03     10.73 o
  -1  13  13        7.11        0.32     11.62 o
   0  13  13        0.21       24.49     11.56 o
  -5  14  13        1.50       10.87     14.39 o
  -4  14  13        0.35       14.54     12.49 o
  -3  14  13        0.38        2.93     11.74 o
  -2  14  13        0.34        4.89     10.17 o
  -1  14  13        2.33       16.92     11.77 o
   0  14  13       10.37       21.82     12.19 o
  -4  15  13        0.83        7.09     12.12 o
  -3  15  13        2.47       15.08     11.84 o
  -2  15  13        0.00        4.12     10.77 o
  -1  15  13        0.43        1.63     11.35 o
   0  15  13        0.03        1.01     11.03 o
  -4  16  13        1.43       22.01     12.82 o
  -3  16  13        1.85       12.76     11.53 o
  -2  16  13        4.47       -1.17     10.08 o
  -1  16  13        1.05        8.59     11.49 o
   0  16  13        7.90       16.79     11.80 o
  -4  17  13        6.46       12.23     13.59 o
  -3  17  13        1.96       10.01     11.68 o
  -2  17  13        1.72        7.47      9.83 o
  -1  17  13        6.09        8.47     10.92 o
  -4  18  13        1.15       18.46     13.00 o
  -3  18  13        1.06       19.29     12.39 o
  -2  18  13        5.30       13.08     10.73 o
  -1  18  13        0.18        6.74     11.12 o
  -4  19  13        0.63       33.63     36.95 o
  -3  19  13        6.65       25.83     12.82 o
  -2  19  13        0.00       -0.66     11.17 o
  -1  19  13        0.71        9.54     11.51 o
  -3  20  13        0.02       -2.48     13.35 o
  -2  20  13        0.37       17.94     12.48 o
  -2  21  13        1.02       51.03     25.60 o
  -5   0  14        8.80       51.21     22.90 o
  -4   0  14        4.78       -5.76     14.76 o
  -3   0  14        0.10       -9.70     15.15 o
  -2   0  14        8.16       12.45     19.12 o
  -1   0  14        0.64       21.69     14.22 o
   0   0  14        4.31        9.85     18.11 o
  -5   1  14        1.23        3.09     13.18 o
  -4   1  14        0.41        6.38     10.89 o
  -3   1  14        0.58        9.35     10.86 o
  -2   1  14        0.50        4.33     13.52 o
  -1   1  14        0.14        1.41     13.81 o
   0   1  14        3.30        8.03     13.41 o
  -5   2  14        4.75        6.27     12.80 o
  -4   2  14        0.01        7.06     11.26 o
  -3   2  14        1.94       10.49     11.63 o
  -2   2  14        2.17      -12.18     12.18 o
  -1   2  14        1.90       -7.09     13.33 o
   0   2  14        1.83        5.78     13.25 o
  -5   3  14        0.58       12.06     13.12 o
  -4   3  14        0.12        4.22     11.61 o
  -3   3  14        3.68       29.02     12.10 o
  -2   3  14        0.20       -8.17     12.22 o
  -1   3  14        0.84       15.50     13.76 o
   0   3  14        7.37       10.50     12.16 o
  -5   4  14        0.12        4.21     12.46 o
  -4   4  14        2.59       26.67     11.77 o
  -3   4  14        6.42        7.00     12.06 o
  -2   4  14        0.08       17.54     13.04 o
  -1   4  14        1.96       17.22     12.54 o
   0   4  14        9.23        6.52     12.64 o
  -5   5  14        0.46       -2.56     13.31 o
  -4   5  14        1.15        8.59     11.24 o
  -3   5  14       15.21       31.96     11.27 o
  -2   5  14        0.82        2.40     12.70 o
  -1   5  14        1.00        7.74     11.92 o
   0   5  14        0.26       12.39     14.44 o
  -5   6  14        0.92       19.70     16.56 o
  -4   6  14        0.20        2.61     11.86 o
  -3   6  14        1.44        6.59     10.70 o
  -2   6  14        0.57        0.41     12.19 o
  -1   6  14        0.28        0.42     13.08 o
   0   6  14        3.81        5.55     19.74 o
  -5   7  14        0.05       24.82     26.38 o
  -4   7  14        0.03        2.26     11.52 o
  -3   7  14       15.18       13.62     11.66 o
  -2   7  14        1.64        8.73     10.94 o
  -1   7  14        1.05       21.67     13.45 o
  -4   8  14        4.62        0.76     11.60 o
  -3   8  14        0.02        0.54     11.30 o
  -2   8  14        1.34        0.60     10.81 o
  -1   8  14        4.23       12.81     12.04 o
  -4   9  14        0.60        2.53     11.55 o
  -3   9  14        0.14        2.78     10.94 o
  -2   9  14        3.42        8.84     11.47 o
  -1   9  14        0.08        2.20     12.38 o
  -4  10  14        0.87        9.78     12.61 o
  -3  10  14        0.01       16.55     11.73 o
  -2  10  14        1.99       -2.35     11.36 o
  -1  10  14        1.16       26.47     11.68 o
  -4  11  14        0.31       10.62     12.30 o
  -3  11  14        2.26        7.85     11.45 o
  -2  11  14        2.71       12.18     11.78 o
  -1  11  14        0.01        4.25     10.87 o
  -4  12  14        6.47       13.56     12.01 o
  -3  12  14        0.49        8.34     12.04 o
  -2  12  14        0.56       -3.17     11.00 o
  -1  12  14        3.33       24.78     12.39 o
  -4  13  14        1.12        4.46     20.71 o
  -3  13  14        0.25        0.85     11.98 o
  -2  13  14        0.09       13.67     11.86 o
  -1  13  14        0.19       13.30     25.15 o
  -3  14  14        2.11        7.61     10.99 o
  -2  14  14        0.01        5.89     10.90 o
  -3  15  14        0.29       16.27     14.88 o
  -2  15  14        0.28       -2.19     14.65 o
  -3   1  15        0.35       14.24     13.34 o
  -2   1  15        0.01        9.13     14.84 o
  -3   2  15        0.38       16.38     12.22 o
  -2   2  15        1.68       33.15     18.73 o
  -3   3  15        0.02       -2.94     12.63 o
  -2   3  15        1.61        2.25     18.31 o
  -3   4  15        2.99        9.13     15.23 o
 
